# Supplementary material for: Inference of the Oxidative Stress Network in Anopheles stephensi upon Plasmodium Infection
Source: PLoS One. 2014 Dec 4;9(12):e114461. doi: 10.1371/journal.pone.0114461 (PMC4256432; doi:10.1371/journal.pone.0114461)
Supplement: Table S3 — The excel sheet shows the SVM summary and the predicted SVM scores of unannotated transcripts. (XLS) [file pone.0114461.s004.xls]

## Sheet: SVM_Summary
Table S3. Excell sheet contains SVM analysis summary and the SVM predicted datas for the pathways.
Positive dtatset: CD-HIT at threshold .7
Negative Dataset generated using CD-HIT at threshold .4
S. No.	Pathways	+ve (70%)	-ve (40%)	g	c	-w1	-w-1	Accuracy (%)	AUC
1	Glycolysis	164	594	0.000488281	32	5	1	97.4576	0.9801
2	Citrate	149	604	0.000488281	32	5	1	93.4066	0.8571
3	JAK	141	590	0.0078125	2	5	1	96.3289	0.9762
4	MAPK	102	594	0.000122207	32	5	1	96.5944	0.9821
5	Oxidative Phosphorylation	548	475	0.125	0.5	1	1	98.0473	0.9704
6	PPP	334	607	0.0078125	0.0313	2	1	99.2144	1
7	TGF	232	517	0.00195312	8	3	1	89.6996	0.9978
8	WNT	439	463	0.00195312	8	1	1	89.6714	0.944

## Sheet: Glycolysis
Glycolysis pathway SVM prediction
Anopheles stephensi gene Id	Prediction	Positive prediction score	Negative prediction score
ASTE004283	1	0.804721	0.195279
ASTE000426	-1	0.0159644	0.984036
ASTE000168	-1	0.0141427	0.985857
ASTE000731	-1	0.0142534	0.985747
ASTE000639	-1	0.014287	0.985713
ASTE000280	-1	0.0145898	0.98541
ASTE000509	-1	0.0151037	0.984896
ASTE000536	-1	0.0141658	0.985834
ASTE000353	-1	0.0169562	0.983044
ASTE000342	-1	0.016135	0.983865
ASTE000163	-1	0.0163374	0.983663
ASTE000624	-1	0.018796	0.981204
ASTE000613	-1	0.01862	0.98138
ASTE000594	-1	0.0154218	0.984578
ASTE000487	-1	0.0143174	0.985683
ASTE000376	-1	0.0155679	0.984432
ASTE000081	-1	0.0159888	0.984011
ASTE000733	-1	0.0157362	0.984264
ASTE000191	-1	0.014309	0.985691
ASTE000235	-1	0.017716	0.982284
ASTE000084	-1	0.0170535	0.982947
ASTE000516	-1	0.0133753	0.986625
ASTE000517	-1	0.0165101	0.98349
ASTE000097	-1	0.0140477	0.985952
ASTE000667	-1	0.014961	0.985039
ASTE000718	-1	0.0151745	0.984826
ASTE000497	-1	0.0144344	0.985566
ASTE000742	-1	0.0191465	0.980854
ASTE000152	-1	0.0142507	0.985749
ASTE000502	-1	0.0184101	0.98159
ASTE000442	-1	0.0162953	0.983705
ASTE000070	-1	0.0140001	0.986
ASTE000610	-1	0.0154101	0.98459
ASTE000099	-1	0.0147883	0.985212
ASTE000428	-1	0.0172529	0.982747
ASTE000026	-1	0.0183729	0.981627
ASTE000192	-1	0.015925	0.984075
ASTE000112	-1	0.0144064	0.985594
ASTE000638	-1	0.0165955	0.983404
ASTE000449	-1	0.0161135	0.983887
ASTE000166	-1	0.0155959	0.984404
ASTE000486	-1	0.0146201	0.98538
ASTE000512	-1	0.0150237	0.984976
ASTE000293	-1	0.0135078	0.986492
ASTE000223	-1	0.01468	0.98532
ASTE000722	-1	0.0151091	0.984891
ASTE000467	-1	0.0156063	0.984394
ASTE000544	-1	0.0120331	0.987967
ASTE000261	-1	0.0169088	0.983091
ASTE000073	-1	0.0135628	0.986437
ASTE000262	-1	0.01358	0.98642
ASTE000270	-1	0.0137554	0.986245
ASTE000653	-1	0.0164482	0.983552
ASTE000567	-1	0.015849	0.984151
ASTE000227	-1	0.0173184	0.982682
ASTE000640	-1	0.015028	0.984972
ASTE000391	-1	0.0161007	0.983899
ASTE000031	-1	0.0168993	0.983101
ASTE000418	-1	0.0157809	0.984219
ASTE000664	-1	0.0167861	0.983214
ASTE000093	-1	0.0174447	0.982555
ASTE000725	-1	0.0423508	0.957649
ASTE000231	-1	0.0142876	0.985712
ASTE000350	-1	0.016229	0.983771
ASTE000507	-1	0.0138792	0.986121
ASTE000593	-1	0.016344	0.983656
ASTE000316	-1	0.0128154	0.987185
ASTE000257	-1	0.0120072	0.987993
ASTE000229	-1	0.0155811	0.984419
ASTE000585	-1	0.0182229	0.981777
ASTE000623	-1	0.0178983	0.982102
ASTE001446	-1	0.0165393	0.983461
ASTE001048	-1	0.0179513	0.982049
ASTE001209	-1	0.016465	0.983535
ASTE001301	-1	0.0130182	0.986982
ASTE000816	-1	0.0141883	0.985812
ASTE001005	-1	0.016805	0.983195
ASTE001199	-1	0.0188235	0.981177
ASTE000895	-1	0.0148354	0.985165
ASTE001334	-1	0.0143994	0.985601
ASTE000845	-1	0.015109	0.984891
ASTE000905	-1	0.0164078	0.983592
ASTE001189	-1	0.0162669	0.983733
ASTE001487	-1	0.0163304	0.98367
ASTE001278	-1	0.0141345	0.985865
ASTE001247	-1	0.0175628	0.982437
ASTE001120	-1	0.0164246	0.983575
ASTE001417	-1	0.0171627	0.982837
ASTE001218	-1	0.0164744	0.983526
ASTE001519	-1	0.017031	0.982969
ASTE000964	-1	0.015514	0.984486
ASTE001019	-1	0.0149286	0.985071
ASTE001419	-1	0.0129466	0.987053
ASTE001513	-1	0.467857	0.532143
ASTE001451	-1	0.0180119	0.981988
ASTE001052	-1	0.0183236	0.981676
ASTE000913	-1	0.0159478	0.984052
ASTE001572	-1	0.0134469	0.986553
ASTE001032	-1	0.0179441	0.982056
ASTE000868	-1	0.0167955	0.983205
ASTE001204	-1	0.0161222	0.983878
ASTE001461	-1	0.0162292	0.983771
ASTE001368	-1	0.0172664	0.982734
ASTE001488	-1	0.0159981	0.984002
ASTE001276	-1	0.0161486	0.983851
ASTE001613	-1	0.0174312	0.982569
ASTE000787	-1	0.0160318	0.983968
ASTE001187	-1	0.0171163	0.982884
ASTE001066	-1	0.0161129	0.983887
ASTE000818	-1	0.0160276	0.983972
ASTE001315	-1	0.0150441	0.984956
ASTE001282	-1	0.016337	0.983663
ASTE001176	-1	0.0178184	0.982182
ASTE000931	-1	0.0154933	0.984507
ASTE001603	-1	0.0152194	0.984781
ASTE001566	-1	0.0164823	0.983518
ASTE001065	-1	0.0165649	0.983435
ASTE001135	-1	0.0152813	0.984719
ASTE001231	-1	0.0183926	0.981607
ASTE001072	-1	0.0155412	0.984459
ASTE001223	-1	0.0180008	0.981999
ASTE001143	-1	0.0577347	0.942265
ASTE000975	-1	0.0156931	0.984307
ASTE001179	-1	0.0162657	0.983734
ASTE001069	-1	0.0177818	0.982218
ASTE001569	-1	0.0173421	0.982658
ASTE001499	-1	0.0139627	0.986037
ASTE001477	-1	0.0152339	0.984766
ASTE000761	-1	0.0164731	0.983527
ASTE001386	-1	0.0162586	0.983741
ASTE001153	-1	0.017479	0.982521
ASTE000935	-1	0.014409	0.985591
ASTE001119	-1	0.0170388	0.982961
ASTE001074	-1	0.0140847	0.985915
ASTE001540	-1	0.0171734	0.982827
ASTE000858	-1	0.0149678	0.985032
ASTE001283	-1	0.0127879	0.987212
ASTE000819	-1	0.0152661	0.984734
ASTE001578	-1	0.0155301	0.98447
ASTE001583	-1	0.0166879	0.983312
ASTE001318	-1	0.0159865	0.984013
ASTE001523	-1	0.0156733	0.984327
ASTE000828	-1	0.0152284	0.984772
ASTE001765	-1	0.0148439	0.985156
ASTE002145	-1	0.0161417	0.983858
ASTE001767	-1	0.0173915	0.982609
ASTE002805	-1	0.0170084	0.982992
ASTE001892	-1	0.0116872	0.988313
ASTE001808	-1	0.0176616	0.982338
ASTE002722	-1	0.0154557	0.984544
ASTE002669	-1	0.0169675	0.983033
ASTE001827	-1	0.0173391	0.982661
ASTE002681	-1	0.0138544	0.986146
ASTE002383	-1	0.0166111	0.983389
ASTE002257	-1	0.0192401	0.98076
ASTE002234	-1	0.0191206	0.980879
ASTE002596	-1	0.016553	0.983447
ASTE001896	-1	0.0187072	0.981293
ASTE001803	-1	0.018255	0.981745
ASTE002118	-1	0.0138923	0.986108
ASTE002385	-1	0.0167914	0.983209
ASTE002016	-1	0.0164454	0.983555
ASTE002169	-1	0.015142	0.984858
ASTE002766	-1	0.018945	0.981055
ASTE002295	-1	0.0174089	0.982591
ASTE001946	-1	0.0175229	0.982477
ASTE001878	-1	0.0189588	0.981041
ASTE001807	-1	0.0137634	0.986237
ASTE002350	-1	0.0184808	0.981519
ASTE002545	-1	0.0217911	0.978209
ASTE001642	-1	0.0144763	0.985524
ASTE002553	-1	0.0164134	0.983587
ASTE001867	-1	0.0167626	0.983237
ASTE002888	-1	0.0166907	0.983309
ASTE002287	-1	0.0134901	0.98651
ASTE001933	-1	0.0169382	0.983062
ASTE001675	-1	0.0175639	0.982436
ASTE001973	-1	0.017635	0.982365
ASTE002729	-1	0.0155173	0.984483
ASTE001671	-1	0.0154857	0.984514
ASTE002841	-1	0.0160519	0.983948
ASTE002185	-1	0.0185467	0.981453
ASTE002297	-1	0.017384	0.982616
ASTE001821	-1	0.0152504	0.98475
ASTE002307	-1	0.0152487	0.984751
ASTE002008	-1	0.0153496	0.98465
ASTE001970	-1	0.0147324	0.985268
ASTE001952	-1	0.0149195	0.985081
ASTE001968	-1	0.0146496	0.98535
ASTE002660	-1	0.0155827	0.984417
ASTE001785	-1	0.0181734	0.981827
ASTE001751	-1	0.016667	0.983333
ASTE002294	-1	0.0158914	0.984109
ASTE001747	-1	0.0172528	0.982747
ASTE002361	-1	0.0165042	0.983496
ASTE002055	-1	0.0157455	0.984255
ASTE002018	-1	0.0167086	0.983291
ASTE002747	-1	0.0137551	0.986245
ASTE002438	-1	0.0126609	0.987339
ASTE002430	-1	0.0161754	0.983825
ASTE002395	-1	0.0197491	0.980251
ASTE002769	-1	0.0151442	0.984856
ASTE002049	-1	0.0144813	0.985519
ASTE001966	-1	0.0147599	0.98524
ASTE001652	-1	0.0141936	0.985806
ASTE002186	-1	0.0168556	0.983144
ASTE002940	-1	0.0146954	0.985305
ASTE002523	-1	0.0173193	0.982681
ASTE001743	-1	0.01677	0.98323
ASTE001927	-1	0.0168319	0.983168
ASTE002428	-1	0.0144131	0.985587
ASTE002641	-1	0.0149179	0.985082
ASTE002447	-1	0.015773	0.984227
ASTE002092	-1	0.016007	0.983993
ASTE002453	-1	0.0178656	0.982134
ASTE002392	-1	0.0172361	0.982764
ASTE001891	-1	0.351911	0.648089
ASTE002396	-1	0.0161663	0.983834
ASTE002043	-1	0.0149908	0.985009
ASTE002698	-1	0.0154693	0.984531
ASTE002580	-1	0.0146724	0.985328
ASTE002288	-1	0.0174877	0.982512
ASTE002513	-1	0.0150421	0.984958
ASTE002544	-1	0.0237277	0.976272
ASTE002863	-1	0.015624	0.984376
ASTE002789	-1	0.0170131	0.982987
ASTE001796	-1	0.0158618	0.984138
ASTE002490	-1	0.0163125	0.983688
ASTE001911	-1	0.0159902	0.98401
ASTE002201	-1	0.014505	0.985495
ASTE002333	-1	0.0191681	0.980832
ASTE002349	-1	0.0127546	0.987245
ASTE002899	-1	0.0170487	0.982951
ASTE002168	-1	0.014916	0.985084
ASTE001989	-1	0.0165519	0.983448
ASTE001958	-1	0.019375	0.980625
ASTE001763	-1	0.0146321	0.985368
ASTE001899	-1	0.0166006	0.983399
ASTE002716	-1	0.0180327	0.981967
ASTE002356	-1	0.0173691	0.982631
ASTE001976	-1	0.0161814	0.983819
ASTE001882	-1	0.017278	0.982722
ASTE002965	-1	0.0150668	0.984933
ASTE002483	-1	0.0169404	0.98306
ASTE001639	-1	0.0159388	0.984061
ASTE002929	-1	0.0162182	0.983782
ASTE002429	-1	0.0145972	0.985403
ASTE002916	-1	0.0151975	0.984803
ASTE002654	-1	0.0171848	0.982815
ASTE002582	-1	0.0139362	0.986064
ASTE002250	-1	0.0158193	0.984181
ASTE002194	-1	0.0152962	0.984704
ASTE002534	-1	0.0153689	0.984631
ASTE001633	-1	0.0142654	0.985735
ASTE001617	-1	0.0149977	0.985002
ASTE002487	-1	0.0139987	0.986001
ASTE001994	-1	0.0158788	0.984121
ASTE002657	-1	0.0166847	0.983315
ASTE002889	-1	0.0170999	0.9829
ASTE002314	-1	0.0172959	0.982704
ASTE001995	-1	0.0155433	0.984457
ASTE002486	-1	0.0157886	0.984211
ASTE002075	-1	0.0164705	0.98353
ASTE002210	-1	0.0153059	0.984694
ASTE002019	-1	0.0164072	0.983593
ASTE002296	-1	0.0162157	0.983784
ASTE002745	-1	0.0173032	0.982697
ASTE001983	-1	0.0162522	0.983748
ASTE001658	-1	0.0170423	0.982958
ASTE002489	-1	0.0155836	0.984416
ASTE002710	-1	0.0162863	0.983714
ASTE002197	-1	0.015601	0.984399
ASTE002755	-1	0.0169138	0.983086
ASTE002522	-1	0.0178321	0.982168
ASTE002336	-1	0.0184315	0.981569
ASTE002813	-1	0.0158528	0.984147
ASTE002417	-1	0.0151794	0.984821
ASTE002679	-1	0.0159666	0.984033
ASTE002443	-1	0.0185433	0.981457
ASTE002871	-1	0.014538	0.985462
ASTE002498	-1	0.0141475	0.985852
ASTE001762	-1	0.0138532	0.986147
ASTE002348	-1	0.011489	0.988511
ASTE002613	-1	0.0152597	0.98474
ASTE001742	-1	0.0167763	0.983224
ASTE002555	-1	0.0157459	0.984254
ASTE002842	-1	0.0162712	0.983729
ASTE002634	-1	0.0169724	0.983028
ASTE001752	-1	0.0178543	0.982146
ASTE002239	-1	0.014172	0.985828
ASTE002567	-1	0.0164122	0.983588
ASTE002480	-1	0.0144506	0.985549
ASTE002621	-1	0.0136812	0.986319
ASTE001848	-1	0.0167883	0.983212
ASTE002413	-1	0.0165157	0.983484
ASTE005637	-1	0.0171384	0.982862
ASTE004694	-1	0.014642	0.985358
ASTE003877	-1	0.0191556	0.980844
ASTE003246	-1	0.0151415	0.984858
ASTE003078	-1	0.0145613	0.985439
ASTE005239	-1	0.0185182	0.981482
ASTE004777	-1	0.0149342	0.985066
ASTE003619	-1	0.0161582	0.983842
ASTE004221	-1	0.014068	0.985932
ASTE004696	-1	0.0180386	0.981961
ASTE004062	-1	0.0147158	0.985284
ASTE005506	-1	0.0162373	0.983763
ASTE004635	-1	0.0174495	0.982551
ASTE005055	-1	0.013764	0.986236
ASTE003713	-1	0.0147602	0.98524
ASTE005264	-1	0.0154849	0.984515
ASTE004357	-1	0.0171438	0.982856
ASTE003082	-1	0.0179317	0.982068
ASTE003667	-1	0.015388	0.984612
ASTE005611	-1	0.0152589	0.984741
ASTE004297	-1	0.0157141	0.984286
ASTE004929	-1	0.0168548	0.983145
ASTE003741	-1	0.0148901	0.98511
ASTE005313	-1	0.0172145	0.982786
ASTE004703	-1	0.0160216	0.983978
ASTE003028	-1	0.0137727	0.986227
ASTE005670	-1	0.0177945	0.982206
ASTE004988	-1	0.0141163	0.985884
ASTE003421	-1	0.0153083	0.984692
ASTE005872	-1	0.0160315	0.983969
ASTE005164	-1	0.0194839	0.980516
ASTE004992	-1	0.0175349	0.982465
ASTE005475	-1	0.019695	0.980305
ASTE005125	-1	0.0128613	0.987139
ASTE003627	-1	0.01531	0.98469
ASTE005838	-1	0.0138114	0.986189
ASTE004650	-1	0.0173492	0.982651
ASTE005539	-1	0.0175746	0.982425
ASTE004958	-1	0.0152895	0.98471
ASTE003350	-1	0.0155114	0.984489
ASTE003081	-1	0.0150311	0.984969
ASTE003522	-1	0.019172	0.980828
ASTE005773	-1	0.0159989	0.984001
ASTE005235	-1	0.0159612	0.984039
ASTE005060	-1	0.0160963	0.983904
ASTE003647	-1	0.0171763	0.982824
ASTE003249	-1	0.0190991	0.980901
ASTE004905	-1	0.0178763	0.982124
ASTE004938	-1	0.017064	0.982936
ASTE003423	-1	0.0152328	0.984767
ASTE005850	-1	0.0151395	0.98486
ASTE005654	-1	0.0181411	0.981859
ASTE004555	-1	0.0181106	0.981889
ASTE004329	-1	0.0167942	0.983206
ASTE005086	-1	0.0161175	0.983882
ASTE003400	-1	0.013591	0.986409
ASTE005772	-1	0.0139138	0.986086
ASTE006071	-1	0.0162396	0.98376
ASTE004341	-1	0.0174888	0.982511
ASTE005761	-1	0.0147875	0.985212
ASTE003781	-1	0.0142241	0.985776
ASTE004930	-1	0.0161949	0.983805
ASTE003151	-1	0.0160949	0.983905
ASTE005373	-1	0.0148891	0.985111
ASTE004475	-1	0.0143728	0.985627
ASTE003085	-1	0.0345469	0.965453
ASTE004173	-1	0.0167653	0.983235
ASTE003388	-1	0.014198	0.985802
ASTE004108	-1	0.0165615	0.983439
ASTE004356	-1	0.0178021	0.982198
ASTE005089	-1	0.016983	0.983017
ASTE005673	-1	0.0178234	0.982177
ASTE004821	-1	0.016412	0.983588
ASTE004652	-1	0.0156631	0.984337
ASTE005261	-1	0.017571	0.982429
ASTE003398	-1	0.0160654	0.983935
ASTE004179	-1	0.0149797	0.98502
ASTE004916	-1	0.0197784	0.980222
ASTE004002	-1	0.0152019	0.984798
ASTE004898	-1	0.0135449	0.986455
ASTE005359	-1	0.0156913	0.984309
ASTE005446	-1	0.0137262	0.986274
ASTE004078	-1	0.015048	0.984952
ASTE005811	-1	0.0169223	0.983078
ASTE004655	-1	0.0174322	0.982568
ASTE005105	-1	0.0166983	0.983302
ASTE005776	-1	0.0159594	0.984041
ASTE003529	-1	0.0158205	0.98418
ASTE005921	-1	0.015334	0.984666
ASTE003343	-1	0.0169982	0.983002
ASTE005133	-1	0.0169571	0.983043
ASTE004876	-1	0.0163823	0.983618
ASTE003603	-1	0.015752	0.984248
ASTE005625	-1	0.0149589	0.985041
ASTE005623	-1	0.0148946	0.985105
ASTE005371	-1	0.015319	0.984681
ASTE004618	-1	0.0167692	0.983231
ASTE003646	-1	0.0152192	0.984781
ASTE004768	-1	0.0157748	0.984225
ASTE005360	-1	0.0146248	0.985375
ASTE003176	-1	0.0157643	0.984236
ASTE005992	-1	0.0155988	0.984401
ASTE003972	-1	0.018259	0.981741
ASTE004468	-1	0.0167935	0.983207
ASTE003063	-1	0.0150404	0.98496
ASTE004921	-1	0.0129484	0.987052
ASTE005091	-1	0.0126713	0.987329
ASTE004787	-1	0.0140916	0.985908
ASTE005114	-1	0.0149799	0.98502
ASTE004745	-1	0.0186972	0.981303
ASTE004147	-1	0.0130497	0.98695
ASTE004187	-1	0.0181695	0.98183
ASTE003642	-1	0.0166582	0.983342
ASTE005162	-1	0.016139	0.983861
ASTE004925	-1	0.017202	0.982798
ASTE003457	-1	0.0175328	0.982467
ASTE005399	-1	0.0176909	0.982309
ASTE003655	-1	0.0172148	0.982785
ASTE003802	-1	0.0138419	0.986158
ASTE005303	-1	0.0171602	0.98284
ASTE004077	-1	0.0156298	0.98437
ASTE005849	-1	0.0159527	0.984047
ASTE003843	-1	0.0143551	0.985645
ASTE003149	-1	0.0152567	0.984743
ASTE003375	-1	0.0130275	0.986972
ASTE004073	-1	0.0149933	0.985007
ASTE005841	-1	0.014854	0.985146
ASTE005388	-1	0.0145599	0.98544
ASTE005174	-1	0.0164689	0.983531
ASTE004388	-1	0.0143001	0.9857
ASTE003353	-1	0.0172154	0.982785
ASTE002988	-1	0.0165764	0.983424
ASTE003759	-1	0.0178022	0.982198
ASTE005821	-1	0.0208457	0.979154
ASTE004934	-1	0.0155979	0.984402
ASTE005311	-1	0.0162292	0.983771
ASTE004859	-1	0.0203442	0.979656
ASTE005452	-1	0.0166384	0.983362
ASTE003480	-1	0.0166267	0.983373
ASTE003152	-1	0.0149643	0.985036
ASTE006020	-1	0.0146766	0.985323
ASTE004803	-1	0.0114098	0.98859
ASTE004080	-1	0.0170098	0.98299
ASTE003595	-1	0.0154783	0.984522
ASTE004069	-1	0.0142471	0.985753
ASTE003705	-1	0.0163065	0.983693
ASTE003150	-1	0.0163839	0.983616
ASTE003122	-1	0.0161319	0.983868
ASTE004911	-1	0.0156825	0.984317
ASTE004309	-1	0.0171121	0.982888
ASTE003361	-1	0.0162281	0.983772
ASTE004093	-1	0.0159714	0.984029
ASTE003248	-1	0.0155186	0.984481
ASTE004293	-1	0.0167183	0.983282
ASTE004884	-1	0.0158494	0.984151
ASTE004125	-1	0.0146618	0.985338
ASTE004610	-1	0.0145388	0.985461
ASTE005400	-1	0.0171964	0.982804
ASTE005695	-1	0.015044	0.984956
ASTE003708	-1	0.0177179	0.982282
ASTE005591	-1	0.0174863	0.982514
ASTE004330	-1	0.015853	0.984147
ASTE005052	-1	0.0130465	0.986954
ASTE004548	-1	0.0160084	0.983992
ASTE004838	-1	0.0172332	0.982767
ASTE004402	-1	0.0145315	0.985468
ASTE004547	-1	0.0154775	0.984523
ASTE003895	-1	0.0162651	0.983735
ASTE004713	-1	0.0166249	0.983375
ASTE004951	-1	0.014457	0.985543
ASTE003229	-1	0.0172589	0.982741
ASTE004895	-1	0.0151563	0.984844
ASTE005422	-1	0.0140387	0.985961
ASTE005534	-1	0.0172148	0.982785
ASTE004778	-1	0.0183992	0.981601
ASTE004751	-1	0.0174312	0.982569
ASTE005336	-1	0.0148496	0.98515
ASTE003039	-1	0.0162049	0.983795
ASTE003264	-1	0.0169808	0.983019
ASTE005742	-1	0.0172989	0.982701
ASTE004863	-1	0.01537	0.98463
ASTE003722	-1	0.0157033	0.984297
ASTE004990	-1	0.01626	0.98374
ASTE003215	-1	0.0159723	0.984028
ASTE004424	-1	0.0171701	0.98283
ASTE003870	-1	0.0192461	0.980754
ASTE004331	-1	0.0142815	0.985719
ASTE003831	-1	0.0166241	0.983376
ASTE004858	-1	0.0189399	0.98106
ASTE005443	-1	0.0152259	0.984774
ASTE003571	-1	0.0172721	0.982728
ASTE003967	-1	0.0155966	0.984403
ASTE005561	-1	0.0151109	0.984889
ASTE003403	-1	0.0171952	0.982805
ASTE003874	-1	0.014887	0.985113
ASTE005260	-1	0.0186322	0.981368
ASTE004015	-1	0.0127457	0.987254
ASTE005943	-1	0.0174308	0.982569
ASTE005163	-1	0.0175015	0.982499
ASTE005848	-1	0.0185649	0.981435
ASTE005473	-1	0.0116676	0.988332
ASTE005622	-1	0.0162339	0.983766
ASTE003905	-1	0.0165685	0.983432
ASTE003913	-1	0.0156165	0.984383
ASTE005660	-1	0.0168426	0.983157
ASTE003778	-1	0.0167197	0.98328
ASTE004470	-1	0.0163604	0.98364
ASTE005441	-1	0.0165532	0.983447
ASTE004277	-1	0.0156363	0.984364
ASTE005596	-1	0.0170514	0.982949
ASTE003515	-1	0.0163349	0.983665
ASTE005829	-1	0.0154935	0.984506
ASTE005653	-1	0.0161753	0.983825
ASTE005557	-1	0.0146261	0.985374
ASTE003034	-1	0.0174943	0.982506
ASTE005361	-1	0.0168237	0.983176
ASTE005255	-1	0.10518	0.89482
ASTE005139	-1	0.0154316	0.984568
ASTE005626	-1	0.0140889	0.985911
ASTE003822	-1	0.0173893	0.982611
ASTE005083	-1	0.0159073	0.984093
ASTE004540	-1	0.016199	0.983801
ASTE005521	-1	0.0125487	0.987451
ASTE003506	-1	0.0179769	0.982023
ASTE005633	-1	0.0154123	0.984588
ASTE004114	-1	0.0130556	0.986944
ASTE003659	-1	0.0156031	0.984397
ASTE003549	-1	0.0187515	0.981249
ASTE003062	-1	0.0149567	0.985043
ASTE004140	-1	0.013282	0.986718
ASTE005085	-1	0.0176021	0.982398
ASTE005453	-1	0.0142615	0.985738
ASTE005995	-1	0.0172991	0.982701
ASTE004665	-1	0.0156161	0.984384
ASTE004782	-1	0.0176922	0.982308
ASTE005051	-1	0.0143433	0.985657
ASTE003485	-1	0.0192335	0.980767
ASTE003049	-1	0.0137446	0.986255
ASTE004545	-1	0.0170705	0.982929
ASTE003683	-1	0.0148864	0.985114
ASTE004866	-1	0.0171063	0.982894
ASTE004131	-1	0.0168903	0.98311
ASTE005312	-1	0.0144957	0.985504
ASTE003583	-1	0.0160783	0.983922
ASTE005667	-1	0.017317	0.982683
ASTE003287	-1	0.0169156	0.983084
ASTE004126	-1	0.0163371	0.983663
ASTE005558	-1	0.0148535	0.985146
ASTE005570	-1	0.0156283	0.984372
ASTE003217	-1	0.0164886	0.983511
ASTE005335	-1	0.0133603	0.98664
ASTE004488	-1	0.0173285	0.982672
ASTE005810	-1	0.0166436	0.983356
ASTE003711	-1	0.0166518	0.983348
ASTE004458	-1	0.0158088	0.984191
ASTE004451	-1	0.0150726	0.984927
ASTE003460	-1	0.0164491	0.983551
ASTE004307	-1	0.0154786	0.984521
ASTE003774	-1	0.0173364	0.982664
ASTE005595	-1	0.0183347	0.981665
ASTE003641	-1	0.0142448	0.985755
ASTE002987	-1	0.0167234	0.983277
ASTE004971	-1	0.0169617	0.983038
ASTE005474	-1	0.0170772	0.982923
ASTE005310	-1	0.0163992	0.983601
ASTE004860	-1	0.0177246	0.982275
ASTE005262	-1	0.0181857	0.981814
ASTE005082	-1	0.0175144	0.982486
ASTE005135	-1	0.0166388	0.983361
ASTE003461	-1	0.0290023	0.970998
ASTE005844	-1	0.0156261	0.984374
ASTE004658	-1	0.0205601	0.97944
ASTE004054	-1	0.0149927	0.985007
ASTE004549	-1	0.0166322	0.983368
ASTE005719	-1	0.0178141	0.982186
ASTE005047	-1	0.0184319	0.981568
ASTE005588	-1	0.0185309	0.981469
ASTE004511	-1	0.0143181	0.985682
ASTE004750	-1	0.0155806	0.984419
ASTE004116	-1	0.0164199	0.98358
ASTE004779	-1	0.0177989	0.982201
ASTE003148	-1	0.0162276	0.983772
ASTE004199	-1	0.0186821	0.981318
ASTE004163	-1	0.0164713	0.983529
ASTE002994	-1	0.0129234	0.987077
ASTE004305	-1	0.015121	0.984879
ASTE005824	-1	0.0150114	0.984989
ASTE004484	-1	0.0141929	0.985807
ASTE003600	-1	0.0165775	0.983423
ASTE004492	-1	0.0178361	0.982164
ASTE004001	-1	0.0156708	0.984329
ASTE004820	-1	0.0152578	0.984742
ASTE005150	-1	0.0157033	0.984297
ASTE003866	-1	0.0177592	0.982241
ASTE004266	-1	0.0177514	0.982249
ASTE006167	-1	0.015996	0.984004
ASTE006491	-1	0.0173198	0.98268
ASTE010424	-1	0.0153959	0.984604
ASTE006171	-1	0.0159659	0.984034
ASTE008435	-1	0.0139286	0.986071
ASTE011363	-1	0.0149607	0.985039
ASTE007321	-1	0.0158867	0.984113
ASTE008110	-1	0.0174098	0.98259
ASTE009098	-1	0.0188808	0.981119
ASTE011756	-1	0.0130846	0.986915
ASTE009679	-1	0.0183597	0.98164
ASTE008605	-1	0.0144501	0.98555
ASTE007656	-1	0.0113033	0.988697
ASTE006564	-1	0.0161892	0.983811
ASTE010492	-1	0.0162493	0.983751
ASTE008602	-1	0.0154487	0.984551
ASTE006729	-1	0.0157752	0.984225
ASTE010425	-1	0.0166674	0.983333
ASTE010623	-1	0.0137494	0.986251
ASTE007681	-1	0.0153459	0.984654
ASTE008761	-1	0.0145658	0.985434
ASTE011353	-1	0.0156363	0.984364
ASTE011372	-1	0.0151708	0.984829
ASTE009284	-1	0.0146265	0.985373
ASTE006995	-1	0.0165744	0.983426
ASTE010233	-1	0.0155296	0.98447
ASTE010141	-1	0.0135748	0.986425
ASTE007597	-1	0.0120055	0.987995
ASTE008503	-1	0.0150975	0.984902
ASTE011364	-1	0.0150916	0.984908
ASTE007839	-1	0.0177884	0.982212
ASTE006619	-1	0.0167612	0.983239
ASTE006766	-1	0.0153234	0.984677
ASTE011520	-1	0.0167546	0.983245
ASTE009591	-1	0.018226	0.981774
ASTE010304	-1	0.0172106	0.982789
ASTE009100	-1	0.0169378	0.983062
ASTE010467	-1	0.0155734	0.984427
ASTE008771	-1	0.0146699	0.98533
ASTE008082	-1	0.0171502	0.98285
ASTE006141	-1	0.0186101	0.98139
ASTE011781	-1	0.0167528	0.983247
ASTE011771	-1	0.01633	0.98367
ASTE007561	-1	0.0168283	0.983172
ASTE008475	-1	0.0182148	0.981785
ASTE008458	-1	0.0159409	0.984059
ASTE007588	-1	0.0133242	0.986676
ASTE010873	-1	0.0162985	0.983701
ASTE008101	-1	0.0174391	0.982561
ASTE007692	-1	0.0152692	0.984731
ASTE006849	-1	0.0147529	0.985247
ASTE010769	-1	0.0188037	0.981196
ASTE011753	-1	0.0187686	0.981231
ASTE007448	-1	0.015656	0.984344
ASTE007759	-1	0.0154467	0.984553
ASTE007208	-1	0.0149534	0.985047
ASTE007559	-1	0.0170197	0.98298
ASTE007295	-1	0.015691	0.984309
ASTE007354	-1	0.0175174	0.982483
ASTE011373	-1	0.0152153	0.984785
ASTE006379	-1	0.0139387	0.986061
ASTE011355	-1	0.0152586	0.984741
ASTE010500	-1	0.0158914	0.984109
ASTE011045	-1	0.0146622	0.985338
ASTE006709	-1	0.0160338	0.983966
ASTE006832	-1	0.0161064	0.983894
ASTE011148	-1	0.0143995	0.985601
ASTE009321	-1	0.0160266	0.983973
ASTE008739	-1	0.0152802	0.98472
ASTE011669	-1	0.0159075	0.984093
ASTE008351	-1	0.0170251	0.982975
ASTE008120	-1	0.0132743	0.986726
ASTE007135	-1	0.0142069	0.985793
ASTE009757	-1	0.0155901	0.98441
ASTE006968	-1	0.0151844	0.984816
ASTE007304	-1	0.0162673	0.983733
ASTE011478	-1	0.015692	0.984308
ASTE009915	-1	0.0167526	0.983247
ASTE008393	-1	0.017154	0.982846
ASTE006112	-1	0.0137567	0.986243
ASTE008819	-1	0.014818	0.985182
ASTE007829	-1	0.0152843	0.984716
ASTE010173	-1	0.0152417	0.984758
ASTE009780	-1	0.0189097	0.98109
ASTE006597	-1	0.0178771	0.982123
ASTE010356	-1	0.0170587	0.982941
ASTE009918	-1	0.0136613	0.986339
ASTE009455	-1	0.0153226	0.984677
ASTE007151	-1	0.0163479	0.983652
ASTE009972	-1	0.0145083	0.985492
ASTE011282	-1	0.0161342	0.983866
ASTE011002	-1	0.0175087	0.982491
ASTE008212	-1	0.0139582	0.986042
ASTE006844	-1	0.0154679	0.984532
ASTE011710	-1	0.0153937	0.984606
ASTE008431	-1	0.0168284	0.983172
ASTE010874	-1	0.0183147	0.981685
ASTE008407	-1	0.0136255	0.986374
ASTE008084	-1	0.0158079	0.984192
ASTE010316	-1	0.0155237	0.984476
ASTE009497	-1	0.015552	0.984448
ASTE009387	-1	0.0170267	0.982973
ASTE008107	-1	0.017335	0.982665
ASTE006598	-1	0.0158152	0.984185
ASTE008252	-1	0.0146785	0.985321
ASTE011155	-1	0.0172635	0.982736
ASTE010228	-1	0.016699	0.983301
ASTE007462	-1	0.0157256	0.984274
ASTE010212	-1	0.0158347	0.984165
ASTE010502	-1	0.0197662	0.980234
ASTE008748	-1	0.016704	0.983296
ASTE009090	-1	0.0165906	0.983409
ASTE006666	-1	0.0171293	0.982871
ASTE011755	-1	0.017207	0.982793
ASTE008467	-1	0.0150112	0.984989
ASTE007600	-1	0.0177449	0.982255
ASTE006453	-1	0.0173655	0.982634
ASTE010885	-1	0.0218148	0.978185
ASTE007814	-1	0.0140474	0.985953
ASTE008585	-1	0.0184707	0.981529
ASTE007579	-1	0.0168194	0.983181
ASTE008100	-1	0.0170316	0.982968
ASTE009711	-1	0.0157644	0.984236
ASTE008109	-1	0.0162166	0.983783
ASTE009744	-1	0.0182077	0.981792
ASTE008988	-1	0.0175531	0.982447
ASTE006673	-1	0.0156224	0.984378
ASTE010082	-1	0.0855453	0.914455
ASTE011784	-1	0.0164918	0.983508
ASTE011447	-1	0.0173675	0.982633
ASTE011030	-1	0.0149158	0.985084
ASTE007148	-1	0.0116842	0.988316
ASTE006115	-1	0.01755	0.98245
ASTE011033	-1	0.0154209	0.984579
ASTE007108	-1	0.0169517	0.983048
ASTE006594	-1	0.0188351	0.981165
ASTE006504	-1	0.0123631	0.987637
ASTE011682	-1	0.0147874	0.985213
ASTE008382	-1	0.0147141	0.985286
ASTE006582	-1	0.0175116	0.982488
ASTE011191	-1	0.0164444	0.983556
ASTE010072	-1	0.0152875	0.984713
ASTE009804	-1	0.0150068	0.984993
ASTE010768	-1	0.0139431	0.986057
ASTE007834	-1	0.0186027	0.981397
ASTE009942	-1	0.0158258	0.984174
ASTE010122	-1	0.0164027	0.983597
ASTE008981	-1	0.0143432	0.985657
ASTE007491	-1	0.0169286	0.983071
ASTE011758	-1	0.0162903	0.98371
ASTE011564	-1	0.0178668	0.982133
ASTE008112	-1	0.0166397	0.98336
ASTE011533	-1	0.0173109	0.982689
ASTE009862	-1	0.0164256	0.983574
ASTE011761	-1	0.0180839	0.981916
ASTE011734	-1	0.012542	0.987458
ASTE011397	-1	0.0176245	0.982375
ASTE007036	-1	0.0165994	0.983401
ASTE009595	-1	0.0166978	0.983302
ASTE011031	-1	0.0144363	0.985564
ASTE009799	-1	0.0152135	0.984786
ASTE009008	-1	0.0156331	0.984367
ASTE011123	-1	0.019027	0.980973
ASTE006129	-1	0.0156387	0.984361
ASTE007182	-1	0.0117226	0.988277
ASTE008183	-1	0.0161347	0.983865
ASTE011374	-1	0.016935	0.983065
ASTE008948	-1	0.0138744	0.986126
ASTE006114	-1	0.0162284	0.983772
ASTE009876	-1	0.0191042	0.980896
ASTE011585	-1	0.0147145	0.985285
ASTE007562	-1	0.0166039	0.983396
ASTE007383	-1	0.014127	0.985873
ASTE006864	-1	0.0163354	0.983665
ASTE010463	-1	0.0144745	0.985526
ASTE010300	-1	0.0185982	0.981402
ASTE008760	-1	0.0164668	0.983533
ASTE010489	-1	0.0154781	0.984522
ASTE011441	-1	0.0149944	0.985006
ASTE008410	-1	0.0184668	0.981533
ASTE010431	-1	0.0141725	0.985827
ASTE006833	-1	0.0152017	0.984798
ASTE011476	-1	0.0246068	0.975393
ASTE011127	-1	0.0154774	0.984523
ASTE011122	-1	0.0168541	0.983146
ASTE007831	-1	0.0134983	0.986502
ASTE006496	-1	0.0137304	0.98627
ASTE011625	-1	0.0172159	0.982784
ASTE011501	-1	0.0169125	0.983087
ASTE008862	-1	0.0163338	0.983666
ASTE007567	-1	0.0157456	0.984254
ASTE010404	-1	0.0178292	0.982171
ASTE009671	-1	0.015469	0.984531
ASTE009437	-1	0.0144502	0.98555
ASTE010734	-1	0.0159527	0.984047
ASTE011189	-1	0.017167	0.982833
ASTE010884	-1	0.0158574	0.984143
ASTE010178	-1	0.0169613	0.983039
ASTE011494	-1	0.0159693	0.984031
ASTE009120	-1	0.0155856	0.984414
ASTE011658	-1	0.0186396	0.98136
ASTE010308	-1	0.0155953	0.984405
ASTE007146	-1	0.0148889	0.985111
ASTE009062	-1	0.0140427	0.985957
ASTE007530	-1	0.0149775	0.985022
ASTE009738	-1	0.0155982	0.984402
ASTE006485	-1	0.0152628	0.984737
ASTE009521	-1	0.0171841	0.982816
ASTE006869	-1	0.0163369	0.983663
ASTE009232	-1	0.0162867	0.983713
ASTE010499	-1	0.0141228	0.985877
ASTE009685	-1	0.016511	0.983489
ASTE007832	-1	0.0151717	0.984828
ASTE007810	-1	0.0163411	0.983659
ASTE011787	-1	0.0162281	0.983772
ASTE006846	-1	0.0166628	0.983337
ASTE010243	-1	0.0109064	0.989094
ASTE006563	-1	0.0189056	0.981094
ASTE008421	-1	0.0159724	0.984028
ASTE008234	-1	0.0173595	0.982641
ASTE011178	-1	0.013785	0.986215
ASTE008232	-1	0.0169167	0.983083
ASTE011783	-1	0.0175719	0.982428
ASTE008205	-1	0.0144579	0.985542
ASTE008707	-1	0.0129135	0.987086
ASTE009028	-1	0.0172667	0.982733
ASTE009607	-1	0.0125517	0.987448
ASTE008508	-1	0.0151146	0.984885
ASTE006442	-1	0.0156337	0.984366
ASTE006654	-1	0.0157072	0.984293
ASTE007463	-1	0.0159529	0.984047
ASTE008910	-1	0.0169368	0.983063
ASTE006574	-1	0.0170472	0.982953
ASTE008677	-1	0.0153763	0.984624
ASTE006825	-1	0.0180579	0.981942
ASTE010704	-1	0.0144451	0.985555
ASTE010201	-1	0.0160989	0.983901
ASTE006490	-1	0.0171314	0.982869
ASTE007350	-1	0.0159795	0.984021
ASTE010511	-1	0.0178197	0.98218
ASTE010096	-1	0.0144306	0.985569
ASTE007054	-1	0.0152783	0.984722
ASTE007576	-1	0.014936	0.985064
ASTE010529	-1	0.0142466	0.985753
ASTE006798	-1	0.0167504	0.98325
ASTE006346	-1	0.0165438	0.983456
ASTE009400	-1	0.0160152	0.983985
ASTE011550	-1	0.0138856	0.986114
ASTE009247	-1	0.0158241	0.984176
ASTE006202	-1	0.0170429	0.982957
ASTE008800	-1	0.0176695	0.982331
ASTE007906	-1	0.0183142	0.981686
ASTE008215	-1	0.0176632	0.982337
ASTE007643	-1	0.0148022	0.985198
ASTE010365	-1	0.0164712	0.983529
ASTE007846	-1	0.0146009	0.985399
ASTE009592	-1	0.0176692	0.982331
ASTE009280	-1	0.0124979	0.987502
ASTE011406	-1	0.0172487	0.982751
ASTE009970	-1	0.0153358	0.984664
ASTE007651	-1	0.0190329	0.980967
ASTE010527	-1	0.0150626	0.984937
ASTE007336	-1	0.0185899	0.98141
ASTE009879	-1	0.014894	0.985106
ASTE009047	-1	0.0160259	0.983974
ASTE008288	-1	0.0170456	0.982954
ASTE008418	-1	0.016922	0.983078
ASTE010232	-1	0.0159391	0.984061
ASTE008556	-1	0.0158341	0.984166
ASTE008460	-1	0.0168505	0.98315
ASTE006360	-1	0.0152899	0.98471
ASTE011654	-1	0.0173288	0.982671
ASTE008108	-1	0.0170146	0.982985
ASTE007830	-1	0.0151204	0.98488
ASTE010491	-1	0.0183617	0.981638
ASTE007524	-1	0.0161299	0.98387
ASTE007280	-1	0.0164005	0.9836
ASTE006248	-1	0.017267	0.982733
ASTE008395	-1	0.0175346	0.982465
ASTE006557	-1	0.0184326	0.981567
ASTE010284	-1	0.0152883	0.984712
ASTE011425	-1	0.0188783	0.981122
ASTE010493	-1	0.0195038	0.980496
ASTE010430	-1	0.0173421	0.982658
ASTE011333	-1	0.0136123	0.986388
ASTE007245	-1	0.0170122	0.982988
ASTE010826	-1	0.0172842	0.982716
ASTE008644	-1	0.0160446	0.983955
ASTE008250	-1	0.0169042	0.983096
ASTE006571	-1	0.0182882	0.981712
ASTE006176	-1	0.0153754	0.984625
ASTE009735	-1	0.0151133	0.984887
ASTE008595	-1	0.0146874	0.985313
ASTE008482	-1	0.0153945	0.984605
ASTE009235	-1	0.0158891	0.984111
ASTE010820	-1	0.0164713	0.983529
ASTE009910	-1	0.0154875	0.984513
ASTE010046	-1	0.0159523	0.984048
ASTE008628	-1	0.0154269	0.984573
ASTE008754	-1	0.0128161	0.987184
ASTE007601	-1	0.0160925	0.983908
ASTE009554	-1	0.0167142	0.983286
ASTE008962	-1	0.0146995	0.985301
ASTE011130	-1	0.0160337	0.983966
ASTE011283	-1	0.0179222	0.982078
ASTE010486	-1	0.0169954	0.983005
ASTE006164	-1	0.0156561	0.984344
ASTE009268	-1	0.0151557	0.984844
ASTE011313	-1	0.0155275	0.984472
ASTE006765	-1	0.0146697	0.98533
ASTE007848	-1	0.0144402	0.98556
ASTE006945	-1	0.0155474	0.984453
ASTE011760	-1	0.0170406	0.982959
ASTE007550	-1	0.0161277	0.983872
ASTE008947	-1	0.0163886	0.983611
ASTE006854	-1	0.0147022	0.985298
ASTE006911	-1	0.0146028	0.985397
ASTE006198	-1	0.0170428	0.982957
ASTE008279	-1	0.0147305	0.985269
ASTE011751	-1	0.0166566	0.983343
ASTE006450	-1	0.0164858	0.983514
ASTE009624	-1	0.0155313	0.984469
ASTE010229	-1	0.0160835	0.983917
ASTE007541	-1	0.0150587	0.984941
ASTE007605	-1	0.0143029	0.985697
ASTE007836	-1	0.0181654	0.981835
ASTE008103	-1	0.0179509	0.982049
ASTE010579	-1	0.0138251	0.986175
ASTE006256	-1	0.0181673	0.981833
ASTE011242	-1	0.0163468	0.983653
ASTE010737	-1	0.0140079	0.985992
ASTE006199	-1	0.0160542	0.983946
ASTE007090	-1	0.0147312	0.985269
ASTE009408	-1	0.0162265	0.983774
ASTE010287	-1	0.0137366	0.986263
ASTE008333	-1	0.0135107	0.986489
ASTE010066	-1	0.0144535	0.985546
ASTE008105	-1	0.0177912	0.982209
ASTE006640	-1	0.0173669	0.982633
ASTE011405	-1	0.01882	0.98118
ASTE008180	-1	0.0173496	0.98265
ASTE011253	-1	0.0158829	0.984117
ASTE011759	-1	0.0162903	0.98371
ASTE011584	-1	0.0159896	0.98401
ASTE011261	-1	0.0187599	0.98124
ASTE009115	-1	0.0184498	0.98155
ASTE009373	-1	0.0140625	0.985938
ASTE009522	-1	0.0163285	0.983671
ASTE010671	-1	0.0179611	0.982039
ASTE007637	-1	0.0167042	0.983296
ASTE009756	-1	0.0161705	0.983829
ASTE006647	-1	0.0165846	0.983415
ASTE007527	-1	0.0161548	0.983845
ASTE009779	-1	0.0148615	0.985139
ASTE007892	-1	0.0130974	0.986903
ASTE010077	-1	0.0114909	0.988509
ASTE010309	-1	0.0169891	0.983011
ASTE007270	-1	0.0149187	0.985081
ASTE011325	-1	0.0158707	0.984129
ASTE006639	-1	0.0134974	0.986503
ASTE008197	-1	0.0139546	0.986045
ASTE006596	-1	0.0170253	0.982975
ASTE008733	-1	0.0168975	0.983103
ASTE009196	-1	0.0201375	0.979863
ASTE007557	-1	0.0186097	0.98139
ASTE009597	-1	0.0152521	0.984748
ASTE010262	-1	0.0153176	0.984682
ASTE011263	-1	0.0160985	0.983902
ASTE010940	-1	0.0174776	0.982522
ASTE007006	-1	0.0173452	0.982655
ASTE011579	-1	0.0141885	0.985811
ASTE010074	-1	0.0154978	0.984502
ASTE010031	-1	0.0160581	0.983942
ASTE007044	-1	0.017387	0.982613
ASTE006989	-1	0.0137036	0.986296
ASTE008941	-1	0.0173745	0.982625
ASTE006804	-1	0.0173398	0.98266
ASTE008777	-1	0.0179867	0.982013
ASTE009413	-1	0.0150891	0.984911
ASTE011376	-1	0.0174142	0.982586
ASTE007898	-1	0.0126914	0.987309
ASTE008391	-1	0.0170705	0.98293
ASTE008944	-1	0.0183516	0.981648
ASTE009584	-1	0.0176392	0.982361
ASTE008992	-1	0.0158905	0.984109
ASTE007353	-1	0.0157472	0.984253
ASTE007092	-1	0.0130282	0.986972
ASTE006405	-1	0.0153961	0.984604
ASTE007132	-1	0.0167462	0.983254
ASTE010070	-1	0.0170858	0.982914
ASTE006730	-1	0.01513	0.98487
ASTE009244	-1	0.0162255	0.983774
ASTE011448	-1	0.0165499	0.98345
ASTE009460	-1	0.0176616	0.982338
ASTE010625	-1	0.0128617	0.987138
ASTE007932	-1	0.0149341	0.985066
ASTE008656	-1	0.0147337	0.985266
ASTE009601	-1	0.0146516	0.985348
ASTE006954	-1	0.015164	0.984836
ASTE010372	-1	0.0166566	0.983343
ASTE009398	-1	0.0177892	0.982211
ASTE008994	-1	0.0158673	0.984133
ASTE011177	-1	0.0144725	0.985527
ASTE011254	-1	0.0152917	0.984708
ASTE007564	-1	0.0166475	0.983352
ASTE010231	-1	0.0163352	0.983665
ASTE011757	-1	0.0165506	0.983449
ASTE009212	-1	0.0182331	0.981767
ASTE006815	-1	0.0172618	0.982738
ASTE009482	-1	0.0184306	0.981569
ASTE010808	-1	0.0160446	0.983955
ASTE010216	-1	0.017288	0.982712
ASTE008765	-1	0.0140413	0.985959
ASTE009362	-1	5.24568e-06	0.999995
ASTE011785	-1	0.0140793	0.985921
ASTE006951	-1	0.0163096	0.98369
ASTE011553	-1	0.0166932	0.983307
ASTE009856	-1	0.0157079	0.984292
ASTE011735	-1	0.0157237	0.984276
ASTE007737	-1	0.015378	0.984622
ASTE008335	-1	0.0173959	0.982604
ASTE007988	-1	0.0149292	0.985071
ASTE007404	-1	0.015422	0.984578
ASTE007618	-1	0.0141275	0.985872
ASTE010281	-1	0.0159656	0.984034
ASTE008249	-1	0.0141131	0.985887
ASTE010318	-1	0.0179332	0.982067
ASTE010681	-1	0.0172429	0.982757
ASTE008072	-1	0.0202256	0.979774
ASTE007283	-1	0.0149456	0.985054
ASTE010865	-1	0.0162977	0.983702
ASTE008106	-1	0.0169315	0.983069
ASTE009836	-1	0.0166726	0.983327
ASTE007545	-1	0.0148807	0.985119
ASTE007607	-1	0.016371	0.983629
ASTE009938	-1	0.0173151	0.982685
ASTE007862	-1	0.0148828	0.985117
ASTE007134	-1	0.0135197	0.98648
ASTE007950	-1	0.0122605	0.98774
ASTE008763	-1	0.0170138	0.982986
ASTE007165	-1	0.0178513	0.982149
ASTE007255	-1	0.0173294	0.982671
ASTE007933	-1	0.0186106	0.981389
ASTE010435	-1	0.0171116	0.982888
ASTE009198	-1	0.0168314	0.983169
ASTE010471	-1	0.015798	0.984202
ASTE008304	-1	0.0191644	0.980836
ASTE010524	-1	0.0179854	0.982015
ASTE008864	-1	0.0156063	0.984394
ASTE007838	-1	0.0199221	0.980078
ASTE011175	-1	0.0165524	0.983448
ASTE006278	-1	0.0153122	0.984688
ASTE006500	-1	0.0151796	0.98482
ASTE008394	-1	0.0185563	0.981444
ASTE006249	-1	0.0184448	0.981555
ASTE008729	-1	0.017676	0.982324
ASTE011132	-1	0.0169071	0.983093
ASTE008141	-1	0.0168092	0.983191
ASTE007837	-1	0.0177509	0.982249
ASTE009975	-1	0.0151533	0.984847
ASTE006923	-1	0.0150616	0.984938
ASTE008043	-1	0.0177008	0.982299
ASTE007424	-1	0.0163548	0.983645
ASTE008580	-1	0.0168166	0.983183
ASTE006831	-1	0.0145701	0.98543
ASTE008228	-1	0.0165981	0.983402
ASTE007603	-1	0.0151241	0.984876
ASTE007872	-1	0.0189084	0.981092
ASTE006281	-1	0.0159721	0.984028
ASTE008102	-1	0.0167407	0.983259
ASTE009614	-1	0.0142674	0.985733
ASTE010359	-1	0.0164951	0.983505
ASTE008053	-1	0.0179938	0.982006
ASTE008332	-1	0.0153339	0.984666
ASTE010426	-1	0.0143295	0.98567
ASTE007606	-1	0.0131403	0.98686
ASTE007083	-1	0.0186555	0.981344
ASTE006813	-1	0.01702	0.98298
ASTE010427	-1	0.016266	0.983734
ASTE010617	-1	0.0150264	0.984974
ASTE011377	-1	0.0167167	0.983283
ASTE006794	-1	0.017387	0.982613
ASTE008555	-1	0.0179931	0.982007
ASTE010225	-1	0.0161935	0.983806
ASTE007490	-1	0.0163023	0.983698
ASTE011769	-1	0.0174385	0.982562
ASTE011660	-1	0.0165393	0.983461
ASTE010047	-1	0.0171797	0.98282
ASTE006492	-1	0.0177163	0.982284
ASTE008104	-1	0.0164678	0.983532
ASTE011717	-1	0.0179272	0.982073
ASTE010349	-1	0.0134183	0.986582
ASTE008496	-1	0.0165618	0.983438
ASTE011324	-1	0.0152843	0.984716
ASTE006830	-1	0.016042	0.983958
ASTE009503	-1	0.0147742	0.985226
ASTE009351	-1	0.016075	0.983925
ASTE009406	-1	0.015615	0.984385
ASTE010869	-1	0.0180706	0.981929
ASTE008151	-1	0.0168116	0.983188
ASTE006267	-1	0.0167627	0.983237
ASTE008231	-1	0.0168435	0.983157
ASTE010432	-1	0.0152756	0.984724
ASTE008946	-1	0.0182933	0.981707
ASTE008455	-1	0.01764	0.98236
ASTE011598	-1	0.0175814	0.982419
ASTE011095	-1	0.0141127	0.985887
ASTE010134	-1	0.0179034	0.982097
ASTE009798	-1	0.0162189	0.983781
ASTE007599	-1	0.0176852	0.982315
ASTE010840	-1	0.0177935	0.982207
ASTE006302	-1	0.0164301	0.98357
ASTE008776	-1	0.0171493	0.982851
ASTE011032	-1	0.0159468	0.984053
ASTE006560	-1	0.0170946	0.982905
ASTE007149	-1	0.013094	0.986906
ASTE008642	-1	0.0146395	0.985361
ASTE008111	-1	0.0150251	0.984975
ASTE009060	-1	0.0167027	0.983297
ASTE006826	-1	0.018528	0.981472
ASTE007028	-1	0.0155575	0.984442
ASTE008943	-1	0.0154664	0.984534
ASTE008822	-1	0.0154535	0.984547
ASTE009261	-1	0.0143473	0.985653
ASTE006423	-1	0.0164052	0.983595
ASTE010653	-1	0.0205916	0.979408
ASTE006998	-1	0.0176605	0.982339
ASTE008798	-1	0.0192435	0.980756
ASTE011451	-1	0.0163718	0.983628
ASTE009930	-1	0.0150231	0.984977
ASTE007633	-1	0.0143675	0.985633
ASTE009405	-1	0.0113424	0.988658
ASTE011639	-1	0.0151103	0.98489
ASTE009478	-1	0.0169593	0.983041
ASTE009941	-1	0.0180099	0.98199
ASTE006377	-1	0.0169891	0.983011
ASTE010504	-1	0.017429	0.982571
ASTE008331	-1	0.0169805	0.98302
ASTE010490	-1	0.0161794	0.983821
ASTE011768	-1	0.0146548	0.985345
ASTE010967	-1	0.0131283	0.986872
ASTE008489	-1	0.0162821	0.983718
ASTE008690	-1	0.0172662	0.982734
ASTE006612	-1	0.0151195	0.984881
ASTE010591	-1	0.0154344	0.984566
ASTE008144	-1	0.0136635	0.986336
ASTE010703	-1	0.0148961	0.985104
ASTE010402	-1	0.0171219	0.982878
ASTE008676	-1	0.0156693	0.984331
ASTE009042	-1	0.014028	0.985972
ASTE009481	-1	0.0167826	0.983217
ASTE010252	-1	0.0173048	0.982695
ASTE006835	-1	0.0152443	0.984756
ASTE008142	-1	0.0181478	0.981852
ASTE006220	-1	0.0167517	0.983248
ASTE007437	-1	0.0161913	0.983809
ASTE009171	-1	0.0161468	0.983853
ASTE011762	-1	0.0172734	0.982727
ASTE009150	-1	0.0176584	0.982342
ASTE009369	-1	0.0153584	0.984642
ASTE009149	-1	0.0158271	0.984173
ASTE011005	-1	0.0132167	0.986783
ASTE010301	-1	0.0166734	0.983327
ASTE007563	-1	0.0146628	0.985337
ASTE009027	-1	0.0155917	0.984408
ASTE007860	-1	0.0186413	0.981359
ASTE008964	-1	0.0165346	0.983465
ASTE009581	-1	0.0180219	0.981978
ASTE008178	-1	0.0159628	0.984037
ASTE009477	-1	0.0148405	0.985159
ASTE011778	-1	0.0158178	0.984182
ASTE006789	-1	0.0155493	0.984451
ASTE007716	-1	0.0145695	0.985431
ASTE011714	-1	0.0144381	0.985562
ASTE007867	-1	0.0162038	0.983796
ASTE007598	-1	0.014207	0.985793
ASTE009156	-1	0.0152044	0.984796
ASTE007658	-1	0.0169158	0.983084
ASTE010429	-1	0.0176387	0.982361
ASTE006495	-1	0.0202308	0.979769
ASTE007602	-1	0.0157244	0.984276
ASTE006588	-1	0.0158543	0.984146
ASTE008817	-1	0.0177221	0.982278
ASTE007223	-1	0.0136225	0.986377
ASTE011522	-1	0.0153435	0.984656
ASTE008762	-1	0.0156272	0.984373
ASTE009081	-1	0.0178925	0.982107
ASTE007511	-1	0.0139834	0.986017
ASTE010831	-1	0.0182255	0.981775
ASTE010222	-1	0.0149879	0.985012
ASTE009535	-1	0.0163446	0.983655
ASTE010712	-1	0.0190546	0.980945
ASTE009742	-1	0.0162796	0.98372
ASTE010764	-1	0.0155007	0.984499
ASTE010611	-1	0.0140283	0.985972
ASTE007705	-1	0.0162534	0.983747
ASTE010176	-1	0.0156834	0.984317
ASTE006433	-1	0.0140558	0.985944
ASTE011156	-1	0.014	0.986
ASTE006380	-1	0.0153899	0.98461
ASTE009318	-1	0.0136038	0.986396
ASTE009099	-1	0.0197969	0.980203
ASTE010042	-1	0.0138039	0.986196
ASTE011786	-1	0.0177401	0.98226
ASTE007441	-1	0.0167165	0.983283
ASTE007319	-1	0.0152819	0.984718
ASTE010817	-1	0.0149904	0.98501
ASTE009335	-1	0.0140878	0.985912
ASTE009661	-1	0.0153536	0.984646
ASTE010057	-1	0.0148828	0.985117
ASTE010872	-1	0.0154617	0.984538
ASTE014880	-1	0.0212616	0.978738
ASTE014268	-1	0.0156434	0.984357
ASTE014855	-1	0.017763	0.982237
ASTE015197	-1	0.0150844	0.984916
ASTE014457	-1	0.0140401	0.98596
ASTE014603	-1	0.0160526	0.983947
ASTE014670	-1	0.0194175	0.980583
ASTE015105	-1	0.0137359	0.986264
ASTE014779	-1	0.0175958	0.982404
ASTE014097	-1	0.017114	0.982886
ASTE015011	-1	0.0186153	0.981385
ASTE014999	-1	0.0126018	0.987398
ASTE014950	-1	0.0202123	0.979788
ASTE015098	-1	0.0183967	0.981603
ASTE014746	-1	0.0177484	0.982252
ASTE014261	-1	0.0176595	0.982341
ASTE014824	-1	0.0163919	0.983608
ASTE014578	-1	0.0156655	0.984335
ASTE014165	-1	0.0197044	0.980296
ASTE014330	-1	0.0151264	0.984874
ASTE014074	-1	0.0169129	0.983087
ASTE014430	-1	0.0152048	0.984795
ASTE014297	-1	0.0121953	0.987805
ASTE014299	-1	0.0131882	0.986812
ASTE014463	-1	0.016509	0.983491
ASTE014580	-1	0.0101475	0.989852
ASTE014870	-1	0.016057	0.983943
ASTE014441	-1	0.0161773	0.983823
ASTE014575	-1	0.0137962	0.986204
ASTE014538	-1	0.0143806	0.985619
ASTE014322	-1	0.0159052	0.984095
ASTE014480	-1	0.0159643	0.984036
ASTE014366	-1	0.0193675	0.980632
ASTE014969	-1	0.0152987	0.984701
ASTE014543	-1	0.0161888	0.983811
ASTE014076	-1	0.0177975	0.982203
ASTE014953	-1	0.0152988	0.984701
ASTE014033	-1	0.0164588	0.983541
ASTE014219	-1	0.0159432	0.984057
ASTE014556	-1	0.0151763	0.984824
ASTE015115	-1	0.0152202	0.98478
ASTE014364	-1	0.0122469	0.987753
ASTE014524	-1	0.0135728	0.986427
ASTE014131	-1	0.0183747	0.981625
ASTE015258	-1	0.015954	0.984046
ASTE014479	-1	0.0166767	0.983323
ASTE014720	-1	0.0132853	0.986715
ASTE015222	-1	0.017225	0.982775
ASTE014783	-1	0.0115014	0.988499
ASTE015200	-1	0.0163946	0.983605
ASTE015185	-1	0.0126006	0.987399
ASTE014966	-1	0.0140232	0.985977
ASTE014924	-1	0.0121221	0.987878
ASTE014898	-1	0.0194124	0.980588
ASTE015155	-1	0.0163145	0.983686
ASTE014346	-1	0.0169675	0.983032
ASTE015139	-1	0.0141763	0.985824
ASTE014181	-1	0.0167512	0.983249
ASTE014751	-1	0.0175682	0.982432
ASTE014307	-1	0.0165183	0.983482
ASTE015299	-1	0.0151376	0.984862
ASTE014502	-1	0.0197097	0.98029
ASTE014534	-1	0.0178212	0.982179
ASTE014691	-1	0.0159254	0.984075
ASTE015273	-1	0.0134545	0.986546
ASTE014753	-1	0.0147535	0.985247
ASTE014079	-1	0.0157633	0.984237
ASTE014608	-1	0.0136501	0.98635
ASTE015146	-1	0.016808	0.983192
ASTE014614	-1	0.0185815	0.981419
ASTE015272	-1	0.0164119	0.983588
ASTE015016	-1	0.015931	0.984069
ASTE014529	-1	0.0156593	0.984341
ASTE014490	-1	0.017391	0.982609
ASTE011804	-1	0.016742	0.983258
ASTE014232	-1	0.0176406	0.982359
ASTE015262	-1	0.0141614	0.985839
ASTE014432	-1	0.0179093	0.982091
ASTE014225	-1	0.0135832	0.986417
ASTE014381	-1	0.0169767	0.983023
ASTE014646	-1	0.017664	0.982336
ASTE014997	-1	0.0136121	0.986388
ASTE014788	-1	0.013959	0.986041
ASTE014011	-1	0.0172674	0.982733
ASTE014132	-1	0.0170307	0.982969
ASTE014748	-1	0.0176476	0.982352
ASTE014361	-1	0.0156217	0.984378
ASTE014657	-1	0.01201	0.98799
ASTE014615	-1	0.01628	0.98372
ASTE014440	-1	0.0183271	0.981673
ASTE014292	-1	0.0147676	0.985232
ASTE014123	-1	0.0158941	0.984106
ASTE015031	-1	0.0140419	0.985958
ASTE015220	-1	0.016274	0.983726
ASTE015163	-1	0.0175855	0.982415
ASTE014818	-1	0.0146213	0.985379
ASTE015061	-1	0.0184741	0.981526
ASTE014895	-1	0.0154514	0.984549
ASTE014799	-1	0.0152102	0.98479
ASTE015161	-1	0.018422	0.981578
ASTE014562	-1	0.0183806	0.981619
ASTE014160	-1	0.0159309	0.984069
ASTE014017	-1	0.0155301	0.98447
ASTE014742	-1	0.0147449	0.985255
ASTE014623	-1	0.0179597	0.98204
ASTE015021	-1	0.0165969	0.983403
ASTE014607	-1	0.0157317	0.984268
ASTE015192	-1	0.0184133	0.981587
ASTE014998	-1	0.0158731	0.984127
ASTE014886	-1	0.0136233	0.986377
ASTE014271	-1	0.0175675	0.982433
ASTE014785	-1	0.0129498	0.98705
ASTE014321	-1	0.0163592	0.983641
ASTE014965	-1	0.0158239	0.984176
ASTE014902	-1	0.0162786	0.983721
ASTE014423	-1	0.0121257	0.987874
ASTE014037	-1	0.0142862	0.985714
ASTE015248	-1	0.0169759	0.983024
ASTE014791	-1	0.0149032	0.985097
ASTE014288	-1	0.0122539	0.987746
ASTE014874	-1	0.0192715	0.980729
ASTE014729	-1	0.015152	0.984848
ASTE014869	-1	0.0168545	0.983145
ASTE014205	-1	0.0107553	0.989245
ASTE014766	-1	0.0184948	0.981505
ASTE014352	-1	0.0153484	0.984652
ASTE014030	-1	0.0190291	0.980971
ASTE014581	-1	0.0151753	0.984825
ASTE014172	-1	0.0172399	0.98276
ASTE014713	-1	0.0154789	0.984521
ASTE014370	-1	0.0178019	0.982198
ASTE014994	-1	0.0178221	0.982178
ASTE014986	-1	0.0203376	0.979662
ASTE014243	-1	0.0138445	0.986155
ASTE014115	-1	0.0163221	0.983678
ASTE015191	-1	0.0171842	0.982816
ASTE014905	-1	0.0129609	0.987039
ASTE014268	-1	0.0122027	0.987797
ASTE014693	-1	0.0189254	0.981075
ASTE014192	-1	0.0160295	0.98397
ASTE014668	-1	0.015542	0.984458
ASTE014594	-1	0.0141995	0.9858
ASTE014583	-1	0.0163022	0.983698
ASTE014082	-1	0.0140473	0.985953
ASTE014031	-1	0.0199826	0.980017
ASTE015203	-1	0.0184904	0.98151
ASTE014348	-1	0.0177338	0.982266
ASTE014262	-1	0.013305	0.986695
ASTE015135	-1	0.0154736	0.984526
ASTE014978	-1	0.0166194	0.983381
ASTE014782	-1	0.0183286	0.981671
ASTE014667	-1	0.0188293	0.981171
ASTE014630	-1	0.0135057	0.986494
ASTE015194	-1	0.0152509	0.984749
ASTE015120	-1	0.0176199	0.98238
ASTE014548	-1	0.0163756	0.983624
ASTE014727	-1	0.0179882	0.982012
ASTE014486	-1	0.014922	0.985078
ASTE014358	-1	0.013836	0.986164
ASTE015034	-1	0.0153051	0.984695
ASTE014092	-1	0.0140731	0.985927
ASTE014666	-1	0.0114582	0.988542
ASTE014388	-1	0.0109438	0.989056
ASTE014359	-1	0.0196307	0.980369
ASTE015119	-1	0.0157429	0.984257
ASTE014749	-1	0.0176713	0.982329
ASTE014459	-1	0.0159333	0.984067
ASTE015180	-1	0.015463	0.984537
ASTE014715	-1	0.0150679	0.984932
ASTE014865	-1	0.0141341	0.985866
ASTE014645	-1	0.016933	0.983067
ASTE014184	-1	0.0162109	0.983789
ASTE014707	-1	0.0185378	0.981462
ASTE014833	-1	0.0169288	0.983071
ASTE014304	-1	0.0153007	0.984699
ASTE014795	-1	0.0180445	0.981956
ASTE014114	-1	0.015975	0.984025
ASTE014305	-1	0.0144406	0.985559
ASTE015174	-1	0.0187205	0.981279
ASTE014347	-1	0.0166058	0.983394
ASTE014282	-1	0.0163701	0.98363
ASTE014419	-1	0.0169215	0.983078
ASTE015156	-1	0.0169418	0.983058
ASTE014772	-1	0.0148639	0.985136
ASTE015094	-1	0.0171831	0.982817
ASTE015195	-1	0.0155123	0.984488
ASTE015126	-1	0.0153744	0.984626
ASTE014866	-1	0.0136759	0.986324
ASTE014586	-1	0.0137993	0.986201
ASTE014029	-1	0.0162223	0.983778
ASTE014650	-1	0.0144876	0.985512
ASTE015075	-1	0.0151679	0.984832
ASTE014844	-1	0.0132044	0.986796
ASTE014439	-1	0.0160247	0.983975
ASTE014302	-1	0.0161625	0.983837
ASTE015051	-1	0.0222144	0.977786
ASTE014756	-1	0.017212	0.982788
ASTE014680	-1	0.0167535	0.983246
ASTE014328	-1	0.0211595	0.97884
ASTE015065	-1	0.0162568	0.983743
ASTE014171	-1	0.0164947	0.983505
ASTE014914	-1	0.0162401	0.98376
ASTE014846	-1	0.01831	0.98169
ASTE014098	-1	0.0140337	0.985966
ASTE014265	-1	0.0182671	0.981733
ASTE014081	-1	0.0166652	0.983335
ASTE014326	-1	0.0191979	0.980802
ASTE015177	-1	0.022543	0.977457
ASTE014449	-1	0.0166364	0.983364
ASTE014194	-1	0.0151993	0.984801
ASTE014773	-1	0.0153536	0.984646
ASTE014042	-1	0.0189673	0.981033
ASTE014572	-1	0.0187248	0.981275
ASTE014396	-1	0.0144669	0.985533
ASTE014658	-1	0.017145	0.982855
ASTE014335	-1	0.0154222	0.984578
ASTE014478	-1	0.0179999	0.982
ASTE014156	-1	0.0151737	0.984826
ASTE014015	-1	0.015455	0.984545
ASTE014144	-1	0.016157	0.983843
ASTE014153	-1	0.0144147	0.985585
ASTE014022	-1	0.0156622	0.984338
ASTE015179	-1	0.018032	0.981968
ASTE014996	-1	0.0149131	0.985087
ASTE014851	-1	0.0145557	0.985444
ASTE015026	-1	0.0199585	0.980041
ASTE015214	-1	0.0140776	0.985922
ASTE014897	-1	0.0148591	0.985141
ASTE014648	-1	0.0137574	0.986243
ASTE014677	-1	0.0172021	0.982798
ASTE014291	-1	0.0121711	0.987829
ASTE014333	-1	0.0144839	0.985516
ASTE014794	-1	0.0156293	0.984371
ASTE014310	-1	0.0149487	0.985051
ASTE014281	-1	0.0158006	0.984199
ASTE014989	-1	0.0169849	0.983015
ASTE014309	-1	0.0241232	0.975877
ASTE015263	-1	0.0155091	0.984491
ASTE015305	-1	0.0145275	0.985473
ASTE015046	-1	0.0173044	0.982696
ASTE014342	-1	0.0162675	0.983733
ASTE014021	-1	0.0124013	0.987599
ASTE014078	-1	0.0161005	0.983899
ASTE014842	-1	0.0186695	0.981331
ASTE014375	-1	0.0146441	0.985356
ASTE015122	-1	0.0160259	0.983974
ASTE014224	-1	0.0144305	0.985569
ASTE014105	-1	0.0134438	0.986556
ASTE014485	-1	0.0170307	0.982969
ASTE014185	-1	0.0168427	0.983157
ASTE014461	-1	0.0126231	0.987377
ASTE015062	-1	0.0201685	0.979831
ASTE014390	-1	0.0162389	0.983761
ASTE014839	-1	0.0160832	0.983917
ASTE014768	-1	0.020998	0.979002
ASTE014915	-1	0.0168544	0.983146
ASTE014841	-1	0.0121576	0.987842
ASTE014765	-1	0.0161868	0.983813
ASTE014758	-1	0.0169271	0.983073
ASTE014278	-1	0.0192536	0.980746
ASTE014599	-1	0.0176394	0.982361
ASTE014215	-1	0.0156459	0.984354
ASTE014039	-1	0.0179033	0.982097
ASTE014752	-1	0.0161239	0.983876
ASTE014960	-1	0.0148729	0.985127
ASTE015091	-1	0.0151802	0.98482
ASTE014702	-1	0.0172714	0.982729
ASTE014155	-1	0.0176003	0.9824
ASTE014091	-1	0.0164939	0.983506
ASTE014177	-1	0.0122382	0.987762
ASTE014167	-1	0.0160989	0.983901
ASTE014654	-1	0.0158638	0.984136
ASTE014864	-1	0.0169785	0.983022
ASTE014472	-1	0.0180591	0.981941
ASTE014553	-1	0.0190917	0.980908
ASTE014460	-1	0.0174652	0.982535
ASTE015242	-1	0.0125916	0.987408
ASTE014406	-1	0.0151074	0.984893
ASTE014568	-1	0.0125591	0.987441
ASTE014991	-1	0.012406	0.987594
ASTE014546	-1	0.0169494	0.983051
ASTE015028	-1	0.0160249	0.983975
ASTE015254	-1	0.0178337	0.982166
ASTE014122	-1	0.0158943	0.984106
ASTE014644	-1	0.0178031	0.982197
ASTE014875	-1	0.0181812	0.981819
ASTE014386	-1	0.0176987	0.982301
ASTE015077	-1	0.017491	0.982509
ASTE014383	-1	0.0162065	0.983794
ASTE014660	-1	0.0109136	0.989086
ASTE014837	-1	0.0149046	0.985095
ASTE014856	-1	0.0146275	0.985373
ASTE014298	-1	0.01542	0.98458
ASTE014012	-1	0.0140761	0.985924
ASTE014871	-1	0.0179146	0.982085
ASTE015227	-1	0.0165705	0.983429
ASTE015066	-1	0.0140292	0.985971
ASTE014451	-1	0.0157008	0.984299
ASTE014163	-1	0.0167122	0.983288
ASTE014609	-1	0.015321	0.984679
ASTE014719	-1	0.0163634	0.983637
ASTE014102	-1	0.0111451	0.988855
ASTE015213	-1	0.0167985	0.983202
ASTE014056	-1	0.0151775	0.984823
ASTE015102	-1	0.0156953	0.984305
ASTE014911	-1	0.0104651	0.989535
ASTE014090	-1	0.0178893	0.982111
ASTE014220	-1	0.0171469	0.982853
ASTE014821	-1	0.0192176	0.980782
ASTE014867	-1	0.0160773	0.983923
ASTE015176	-1	0.0153058	0.984694
ASTE014891	-1	0.0132367	0.986763
ASTE014635	-1	0.0165677	0.983432
ASTE014209	-1	0.0135597	0.98644
ASTE015052	-1	0.0204681	0.979532
ASTE015036	-1	0.0182132	0.981787
ASTE014264	-1	0.0155314	0.984469
ASTE014520	-1	0.0145156	0.985484
ASTE014168	-1	0.0175985	0.982401
ASTE014557	-1	0.0141057	0.985894
ASTE015097	-1	0.0159237	0.984076
ASTE014522	-1	0.0146811	0.985319
ASTE014009	-1	0.0157726	0.984227
ASTE014532	-1	0.0183592	0.981641
ASTE014062	-1	0.0152393	0.984761
ASTE014843	-1	0.014012	0.985988
ASTE015249	-1	0.0177373	0.982263
ASTE014290	-1	0.0197406	0.980259
ASTE015081	-1	0.0178607	0.982139
ASTE014781	-1	0.0155195	0.984481
ASTE014223	-1	0.016987	0.983013
ASTE015127	-1	0.0116706	0.988329
ASTE014157	-1	0.0105862	0.989414
ASTE015209	-1	0.015444	0.984556
ASTE014945	-1	0.0176509	0.982349
ASTE014370	-1	0.0183815	0.981619
ASTE014498	-1	0.0140973	0.985903
ASTE014130	-1	0.0159562	0.984044
ASTE014479	-1	0.0155192	0.984481
ASTE014726	-1	0.0153576	0.984642
ASTE014055	-1	0.0174891	0.982511
ASTE015266	-1	0.0157649	0.984235
ASTE014332	-1	0.0143432	0.985657
ASTE014812	-1	0.0148594	0.985141
ASTE014488	-1	0.0137896	0.98621
ASTE014611	-1	0.0130815	0.986918
ASTE014329	-1	0.0171459	0.982854
ASTE014908	-1	0.0149148	0.985085
ASTE014909	-1	0.0176142	0.982386
ASTE015014	-1	0.0144059	0.985594
ASTE014926	-1	0.0161694	0.983831
ASTE014051	-1	0.016665	0.983335
ASTE014942	-1	0.019177	0.980823
ASTE015277	-1	0.0161534	0.983847
ASTE014845	-1	0.0154709	0.984529
ASTE014664	-1	0.0152547	0.984745
ASTE014574	-1	0.0164907	0.983509
ASTE014982	-1	0.0166418	0.983358
ASTE014647	-1	0.0159709	0.984029
ASTE014500	-1	0.0113405	0.98866
ASTE014250	-1	0.0174368	0.982563
ASTE015067	-1	0.0137511	0.986249
ASTE014369	-1	0.0174323	0.982568
ASTE015129	-1	0.013212	0.986788
ASTE015050	-1	0.0167381	0.983262
ASTE014138	-1	0.0162656	0.983734
ASTE015238	-1	0.014447	0.985553
ASTE014171	-1	0.015967	0.984033
ASTE014597	-1	0.0132676	0.986732
ASTE014323	-1	0.0149932	0.985007
ASTE015145	-1	0.0146447	0.985355
ASTE015130	-1	0.0203307	0.979669
ASTE014827	-1	0.0163456	0.983654
ASTE014394	-1	0.0149078	0.985092
ASTE014802	-1	0.0141926	0.985807
ASTE014767	-1	0.0136635	0.986336
ASTE015188	-1	0.0160698	0.98393
ASTE014325	-1	0.0185434	0.981457
ASTE014932	-1	0.0139272	0.986073
ASTE014301	-1	0.0143922	0.985608
ASTE014373	-1	0.0159562	0.984044
ASTE014916	-1	0.0192713	0.980729
ASTE014410	-1	0.0144588	0.985541
ASTE015199	-1	0.016374	0.983626
ASTE015101	-1	0.0137042	0.986296
ASTE014703	-1	0.0162063	0.983794
ASTE014465	-1	0.0234623	0.976538
ASTE014227	-1	0.019596	0.980404
ASTE015302	-1	0.0163469	0.983653
ASTE014696	-1	0.0222788	0.977721
ASTE014544	-1	0.0172982	0.982702
ASTE014931	-1	0.0134559	0.986544
ASTE014678	-1	0.0141329	0.985867
ASTE014885	-1	0.015665	0.984335
ASTE014596	-1	0.0123866	0.987613
ASTE014350	-1	0.0164418	0.983558
ASTE014289	-1	0.0149198	0.98508
ASTE014086	-1	0.0182561	0.981744
ASTE014807	-1	0.015958	0.984042
ASTE014315	-1	0.0123908	0.987609
ASTE015294	-1	0.0162339	0.983766
ASTE015095	-1	0.0157856	0.984214
ASTE014728	-1	0.0132606	0.986739
ASTE014698	-1	0.0151585	0.984842
ASTE014665	-1	0.0170637	0.982936
ASTE014901	-1	0.0158711	0.984129
ASTE014372	-1	0.0155742	0.984426
ASTE014237	-1	0.0185744	0.981426
ASTE014236	-1	0.0206061	0.979394
ASTE014311	-1	0.0111851	0.988815
ASTE015181	-1	0.0156794	0.984321
ASTE014816	-1	0.0141778	0.985822
ASTE014371	-1	0.0169695	0.983031
ASTE015008	-1	0.0183554	0.981645
ASTE015180	-1	0.0119026	0.988097
ASTE015000	-1	0.0180094	0.981991
ASTE014491	-1	0.0169539	0.983046
ASTE014239	-1	0.0165385	0.983461
ASTE014913	-1	0.014241	0.985759
ASTE014690	-1	0.017459	0.982541
ASTE014368	-1	0.0154923	0.984508
ASTE014178	-1	0.0151903	0.98481
ASTE014050	-1	0.0186845	0.981315
ASTE015040	-1	0.016855	0.983145
ASTE015057	-1	0.0166609	0.983339
ASTE014395	-1	0.0114622	0.988538
ASTE014231	-1	0.0196303	0.98037
ASTE015231	-1	0.0137192	0.986281
ASTE014815	-1	0.0147509	0.985249
ASTE014426	-1	0.0175177	0.982482
ASTE015078	-1	0.0144582	0.985542
ASTE014351	-1	0.018391	0.981609
ASTE015171	-1	0.0223025	0.977697
ASTE014040	-1	0.0200985	0.979901
ASTE014539	-1	0.0153481	0.984652
ASTE014920	-1	0.0173354	0.982665
ASTE014718	-1	0.0133953	0.986605
ASTE014025	-1	0.016648	0.983352
ASTE014470	-1	0.0159661	0.984034
ASTE014627	-1	0.016137	0.983863
ASTE014938	-1	0.0185727	0.981427
ASTE014453	-1	0.0148511	0.985149
ASTE015261	-1	0.015996	0.984004
ASTE015173	-1	0.0138476	0.986152
ASTE014624	-1	0.0148238	0.985176
ASTE015283	-1	0.0141138	0.985886
ASTE015218	-1	0.0173884	0.982612
ASTE014468	-1	0.0201034	0.979897
ASTE015256	-1	0.0150011	0.984999
ASTE014592	-1	0.0191961	0.980804
ASTE014317	-1	0.0172665	0.982734
ASTE015184	-1	0.0224119	0.977588
ASTE014573	-1	0.0120392	0.987961
ASTE014863	-1	0.0161837	0.983816
ASTE015204	-1	0.019881	0.980119
ASTE014235	-1	0.0173623	0.982638
ASTE015287	-1	0.0141337	0.985866
ASTE014777	-1	0.0144872	0.985513
ASTE014494	-1	0.0148185	0.985181
ASTE014196	-1	0.0179592	0.982041
ASTE014958	-1	0.0163581	0.983642
ASTE014560	-1	0.0170022	0.982998
ASTE014484	-1	0.0171603	0.98284
ASTE014377	-1	0.01562	0.98438
ASTE014014	-1	0.014615	0.985385
ASTE015232	-1	0.0181165	0.981884
ASTE014003	-1	0.0116984	0.988302
ASTE015017	-1	0.0156283	0.984372
ASTE014606	-1	0.0134643	0.986536
ASTE015264	-1	0.0170616	0.982938
ASTE014437	-1	0.0187347	0.981265
ASTE014762	-1	0.0151012	0.984899
ASTE014701	-1	0.013971	0.986029
ASTE015019	-1	0.0181623	0.981838
ASTE014797	-1	0.0196026	0.980397
ASTE015253	-1	0.0146008	0.985399
ASTE014139	-1	0.0136537	0.986346
ASTE014119	-1	0.0169795	0.98302
ASTE014497	-1	0.0164905	0.98351
ASTE014412	-1	0.0142908	0.985709
ASTE015099	-1	0.0165992	0.983401
ASTE014878	-1	0.0162882	0.983712
ASTE014776	-1	0.0121427	0.987857
ASTE014852	-1	0.015052	0.984948
ASTE014700	-1	0.018405	0.981595
ASTE011799	-1	0.016876	0.983124
ASTE014133	-1	0.0155084	0.984492
ASTE014349	-1	0.0169106	0.983089
ASTE015293	-1	0.0157028	0.984297
ASTE014689	-1	0.0163742	0.983626
ASTE015044	-1	0.0161746	0.983825
ASTE014523	-1	0.0174615	0.982538
ASTE014095	-1	0.0150087	0.984991
ASTE015134	-1	0.017425	0.982575
ASTE014872	-1	0.0173729	0.982627
ASTE014207	-1	0.0140858	0.985914
ASTE014692	-1	0.0152071	0.984793
ASTE014198	-1	0.0118667	0.988133
ASTE014413	-1	0.0175287	0.982471
ASTE014128	-1	0.00914667	0.990853
ASTE014663	-1	0.0179527	0.982047
ASTE014956	-1	0.0139778	0.986022
ASTE014471	-1	0.0153309	0.984669
ASTE015069	-1	0.0145273	0.985473
ASTE014830	-1	0.0157212	0.984279
ASTE014588	-1	0.0159242	0.984076
ASTE015275	-1	0.0134812	0.986519
ASTE015221	-1	0.0140976	0.985902
ASTE014823	-1	0.0162529	0.983747
ASTE014001	-1	0.0174846	0.982515
ASTE014808	-1	0.0150947	0.984905
ASTE014464	-1	0.0128084	0.987192
ASTE014629	-1	0.0153245	0.984675
ASTE014400	-1	0.0134807	0.986519
ASTE015082	-1	0.013681	0.986319
ASTE014276	-1	0.0133003	0.9867
ASTE014233	-1	0.0173512	0.982649
ASTE015206	-1	0.0179198	0.98208
ASTE014183	-1	0.0176369	0.982363
ASTE014338	-1	0.0165356	0.983464
ASTE015060	-1	0.0143942	0.985606
ASTE014554	-1	0.0148736	0.985126
ASTE015285	-1	0.0170921	0.982908
ASTE014917	-1	0.0182234	0.981777
ASTE014275	-1	0.0155209	0.984479
ASTE014661	-1	0.0174278	0.982572
ASTE014151	-1	0.0159719	0.984028
ASTE015304	-1	0.0133342	0.986666
ASTE014341	-1	0.0180577	0.981942
ASTE015153	-1	0.0162151	0.983785
ASTE015152	-1	0.0158626	0.984137
ASTE014973	-1	0.0162365	0.983763
ASTE015274	-1	0.0152751	0.984725
ASTE015093	-1	0.0145665	0.985434
ASTE014900	-1	0.015847	0.984153
ASTE014514	-1	0.0172575	0.982742
ASTE014113	-1	0.0167539	0.983246
ASTE014211	-1	0.013202	0.986798
ASTE014175	-1	0.0148742	0.985126
ASTE015299	-1	0.0157307	0.984269
ASTE014036	-1	0.0170008	0.982999
ASTE014106	-1	0.0181291	0.981871
ASTE014709	-1	0.0165123	0.983488
ASTE014504	-1	0.0161475	0.983853
ASTE014073	-1	0.0162955	0.983704
ASTE015165	-1	0.0155216	0.984478
ASTE015150	-1	0.0166341	0.983366
ASTE014771	-1	0.0168122	0.983188
ASTE014222	-1	0.0175516	0.982448
ASTE014850	-1	0.0156249	0.984375
ASTE014112	-1	0.0182118	0.981788
ASTE014069	-1	0.0168718	0.983128
ASTE014181	-1	0.0145765	0.985423
ASTE014084	-1	0.0170563	0.982944
ASTE015178	-1	0.313044	0.686956
ASTE015043	-1	0.0145174	0.985483
ASTE014939	-1	0.0161595	0.983841
ASTE015064	-1	0.0129124	0.987088
ASTE014258	-1	0.0172006	0.982799
ASTE014759	-1	0.0168156	0.983184
ASTE014087	-1	0.0152897	0.98471
ASTE015247	-1	0.0145304	0.98547
ASTE014444	-1	0.0144198	0.98558
ASTE014849	-1	0.0125137	0.987486
ASTE015058	-1	0.016546	0.983454
ASTE014229	-1	0.0153995	0.9846
ASTE014053	-1	0.0153319	0.984668
ASTE014150	-1	0.0147213	0.985279
ASTE014313	-1	0.0150901	0.98491
ASTE014189	-1	0.0167391	0.983261
ASTE014483	-1	0.017295	0.982705
ASTE014208	-1	0.0160132	0.983987
ASTE014141	-1	0.0199415	0.980059
ASTE015241	-1	0.0153927	0.984607
ASTE015041	-1	0.0159004	0.9841
ASTE014957	-1	0.0156931	0.984307
ASTE014537	-1	0.0133095	0.986691
ASTE014286	-1	0.0185651	0.981435
ASTE014154	-1	0.0158584	0.984142
ASTE014095	-1	0.0147215	0.985279
ASTE015280	-1	0.0157821	0.984218
ASTE014857	-1	0.0170991	0.982901
ASTE014416	-1	0.0154811	0.984519
ASTE015090	-1	0.0133657	0.986634
ASTE014712	-1	0.014169	0.985831
ASTE015106	-1	0.0187903	0.98121
ASTE015279	-1	0.0157872	0.984213
ASTE014625	-1	0.0183301	0.98167
ASTE014569	-1	0.014817	0.985183
ASTE014402	-1	0.0173868	0.982613
ASTE014681	-1	0.0180791	0.981921
ASTE014525	-1	0.0168825	0.983117
ASTE015149	-1	0.0163756	0.983624
ASTE015116	-1	0.0125094	0.987491
ASTE015255	-1	0.0199687	0.980031
ASTE014148	-1	0.018488	0.981512
ASTE014540	-1	0.0166808	0.983319
ASTE015281	-1	0.0160453	0.983955
ASTE015001	-1	0.0142589	0.985741
ASTE014466	-1	0.012798	0.987202
ASTE014234	-1	0.019033	0.980967
ASTE015237	-1	0.0157498	0.98425
ASTE015048	-1	0.0202406	0.979759
ASTE014415	-1	0.0148444	0.985156
ASTE014316	-1	0.0147348	0.985265
ASTE014228	-1	0.0153265	0.984674
ASTE014137	-1	0.0160501	0.98395
ASTE014099	-1	0.0114455	0.988555
ASTE014345	-1	0.0182234	0.981777
ASTE014925	-1	0.0179152	0.982085
ASTE014085	-1	0.0187458	0.981254
ASTE015086	-1	0.0149559	0.985044
ASTE014550	-1	0.0166753	0.983325
ASTE014180	-1	0.0172458	0.982754
ASTE014039	-1	0.0188015	0.981198
ASTE014634	-1	0.0150459	0.984954
ASTE014120	-1	0.0158792	0.984121
ASTE014246	-1	0.0139868	0.986013
ASTE015006	-1	0.0152432	0.984757
ASTE014861	-1	0.0175315	0.982468
ASTE014376	-1	0.0130172	0.986983
ASTE014513	-1	0.012472	0.987528
ASTE014452	-1	0.014429	0.985571
ASTE014152	-1	0.0176013	0.982399
ASTE014985	-1	0.0161885	0.983812
ASTE014418	-1	0.0127787	0.987221
ASTE015015	-1	0.0162516	0.983748
ASTE014272	-1	0.0152865	0.984714
ASTE014921	-1	0.0178726	0.982127
ASTE014004	-1	0.016256	0.983744
ASTE014923	-1	0.015921	0.984079
ASTE014761	-1	0.0128177	0.987182
ASTE014337	-1	0.0172502	0.98275
ASTE014547	-1	0.0165957	0.983404
ASTE014873	-1	0.0197526	0.980247
ASTE015266	-1	0.0141724	0.985828
ASTE014879	-1	0.0177483	0.982252
ASTE014280	-1	0.0142125	0.985788
ASTE015208	-1	0.0150619	0.984938
ASTE014018	-1	0.0211411	0.978859
ASTE014910	-1	0.0169533	0.983047
ASTE014363	-1	0.0192159	0.980784
ASTE014725	-1	0.0145487	0.985451
ASTE014740	-1	0.0125257	0.987474
ASTE014283	-1	0.0156704	0.98433
ASTE014193	-1	0.0203802	0.97962
ASTE014366	-1	0.0135291	0.986471
ASTE014629	-1	0.0161211	0.983879
ASTE014336	-1	0.0134796	0.98652
ASTE014567	-1	0.0143718	0.985628
ASTE014914	-1	0.0131418	0.986858
ASTE015265	-1	0.0171067	0.982893
ASTE014242	-1	0.0181791	0.981821
ASTE014226	-1	0.0165683	0.983432
ASTE014784	-1	0.0162103	0.98379
ASTE014118	-1	0.0170005	0.983
ASTE014498	-1	0.0178331	0.982167
ASTE014088	-1	0.0186437	0.981356
ASTE015182	-1	0.0165219	0.983478
ASTE015162	-1	0.0173383	0.982662
ASTE014002	-1	0.0184162	0.981584
ASTE014117	-1	0.017287	0.982713
ASTE014653	-1	0.0159984	0.984002
ASTE014801	-1	0.0163338	0.983666
ASTE014206	-1	0.0175434	0.982457
ASTE015224	-1	0.0154052	0.984595
ASTE014285	-1	0.0131105	0.986889
ASTE014424	-1	0.0153162	0.984684
ASTE014730	-1	0.0138106	0.986189
ASTE014200	-1	0.0156634	0.984337
ASTE015151	-1	0.0186472	0.981353
ASTE014591	-1	0.018142	0.981858
ASTE014962	-1	0.0171807	0.982819
ASTE015110	-1	0.0177557	0.982244
ASTE014455	-1	0.0146569	0.985343
ASTE014195	-1	0.0160306	0.983969
ASTE014711	-1	0.0185945	0.981405
ASTE014096	-1	0.0154724	0.984528
ASTE014004	-1	0.015083	0.984917
ASTE014127	-1	0.015954	0.984046
ASTE015033	-1	0.0101512	0.989849
ASTE014722	-1	0.0159507	0.984049
ASTE014988	-1	0.0186138	0.981386
ASTE014697	-1	0.0164794	0.983521
ASTE014248	-1	0.0182895	0.98171
ASTE014191	-1	0.0164052	0.983595
ASTE014679	-1	0.0184602	0.98154
ASTE014724	-1	0.0152821	0.984718
ASTE014016	-1	0.0177408	0.982259
ASTE014881	-1	0.0165657	0.983434
ASTE015292	-1	0.0178921	0.982108
ASTE014343	-1	0.0132275	0.986772
ASTE014446	-1	0.0128257	0.987174
ASTE014178	-1	0.0153657	0.984634
ASTE014260	-1	0.0186253	0.981375
ASTE014882	-1	0.0147062	0.985294
ASTE014944	-1	0.01698	0.98302
ASTE015298	-1	0.0129359	0.987064
ASTE014080	-1	0.013433	0.986567
ASTE014505	-1	0.0158722	0.984128
ASTE014057	-1	0.0147197	0.98528
ASTE014188	-1	0.015125	0.984875
ASTE014254	-1	0.0138103	0.98619
ASTE014763	-1	0.0159211	0.984079
ASTE015291	-1	0.0159314	0.984069
ASTE014778	-1	0.0124288	0.987571
ASTE014980	-1	0.0137186	0.986281
ASTE014961	-1	0.012252	0.987748
ASTE014987	-1	0.0141956	0.985804
ASTE014649	-1	0.015769	0.984231
ASTE014066	-1	0.0156718	0.984328
ASTE014517	-1	0.0147335	0.985267
ASTE014443	-1	0.0195095	0.98049
ASTE014704	-1	0.0154765	0.984523
ASTE014796	-1	0.0171096	0.98289
ASTE014545	-1	0.013776	0.986224
ASTE015027	-1	0.0157415	0.984258
ASTE014353	-1	0.01633	0.98367
ASTE015038	-1	0.0163218	0.983678
ASTE015233	-1	0.0142061	0.985794
ASTE014019	-1	0.0136038	0.986396
ASTE014558	-1	0.016476	0.983524
ASTE014340	-1	0.0145868	0.985413
ASTE014083	-1	0.0150579	0.984942
ASTE014417	-1	0.0166225	0.983377
ASTE015296	-1	0.0184599	0.98154
ASTE014742	-1	0.0143894	0.985611
ASTE014140	-1	0.0130559	0.986944
ASTE015244	-1	0.0164137	0.983586
ASTE015128	-1	0.0173434	0.982657
ASTE014780	-1	0.0150349	0.984965
ASTE014954	-1	0.0159156	0.984084
ASTE014481	-1	0.0161131	0.983887
ASTE014158	-1	0.0172747	0.982725
ASTE014723	-1	0.0187661	0.981234
ASTE014383	-1	0.0146606	0.985339
ASTE014577	-1	0.0161983	0.983802
ASTE014963	-1	0.0170161	0.982984
ASTE014617	-1	0.0138689	0.986131
ASTE014836	-1	0.0136462	0.986354
ASTE015260	-1	0.0145076	0.985492
ASTE014632	-1	0.0165924	0.983408
ASTE014506	-1	0.0159076	0.984092
ASTE014533	-1	0.0174534	0.982547
ASTE015056	-1	0.0166433	0.983357
ASTE014142	-1	0.0138399	0.98616
ASTE014743	-1	0.015996	0.984004
ASTE015108	-1	0.0167431	0.983257
ASTE015246	-1	0.0153708	0.984629
ASTE014684	-1	0.0167143	0.983286
ASTE014047	-1	0.0165442	0.983456
ASTE014854	-1	0.0145395	0.98546
ASTE014906	-1	0.0169016	0.983098
ASTE014541	-1	0.0122513	0.987749
ASTE015215	-1	0.0147087	0.985291
ASTE015083	-1	0.0153259	0.984674
ASTE015235	-1	0.0153763	0.984624
ASTE014477	-1	0.0166174	0.983383
ASTE014268	-1	0.0170178	0.982982
ASTE014378	-1	0.0175219	0.982478
ASTE014656	-1	0.016226	0.983774
ASTE014357	-1	0.0145476	0.985452
ASTE014474	-1	0.0158441	0.984156
ASTE014754	-1	0.0166393	0.983361
ASTE014249	-1	0.016825	0.983175
ASTE015138	-1	0.0116033	0.988397
ASTE015133	-1	0.0120754	0.987925
ASTE014535	-1	0.0156341	0.984366
ASTE014825	-1	0.0132755	0.986724
ASTE014811	-1	0.0189358	0.981064
ASTE015042	-1	0.0153566	0.984643
ASTE014186	-1	0.0148551	0.985145
ASTE014741	-1	0.0140206	0.985979
ASTE015286	-1	0.0170008	0.982999
ASTE014787	-1	0.0139015	0.986099
ASTE014129	-1	0.0146025	0.985397
ASTE014179	-1	0.0153403	0.98466
ASTE015024	-1	0.014977	0.985023
ASTE014024	-1	0.0162076	0.983792
ASTE015079	-1	0.0142022	0.985798
ASTE014605	-1	0.0160743	0.983926
ASTE014911	-1	0.0175561	0.982444
ASTE014273	-1	0.0188829	0.981117
ASTE014213	-1	0.0145774	0.985423
ASTE015122	-1	0.0162994	0.983701
ASTE014710	-1	0.0150917	0.984908
ASTE015123	-1	0.0174079	0.982592
ASTE014970	-1	0.0219746	0.978025
ASTE014482	-1	0.0196905	0.98031
ASTE014519	-1	0.0161505	0.98385
ASTE014685	-1	0.0185645	0.981435
ASTE014688	-1	0.0185511	0.981449
ASTE014566	-1	0.0165724	0.983428
ASTE014360	-1	0.0144493	0.985551
ASTE014912	-1	0.0171163	0.982884
ASTE014216	-1	0.0160049	0.983995
ASTE014266	-1	0.0151235	0.984876
[truncated: 518 more rows]

## Sheet: Citrate
Citric acid cycle pathway SVM prediction
Anopheles stephensi gene Id	Prediction	Positive prediction score	Negative prediction score
ASTE000536	1	0.920344	0.0796556
ASTE001891	1	0.572862	0.427138
ASTE009535	1	0.535313	0.464687
ASTE000426	-1	0.0280382	0.971962
ASTE000168	-1	0.0165984	0.983402
ASTE000731	-1	0.0172603	0.98274
ASTE000639	-1	0.0118545	0.988146
ASTE000280	-1	0.0331618	0.966838
ASTE000509	-1	0.0212076	0.978792
ASTE000353	-1	0.0246537	0.975346
ASTE000342	-1	0.0315222	0.968478
ASTE000163	-1	0.0143171	0.985683
ASTE000624	-1	0.0126742	0.987326
ASTE000613	-1	0.047461	0.952539
ASTE000594	-1	0.0287471	0.971253
ASTE000487	-1	0.00925722	0.990743
ASTE000376	-1	0.0411023	0.958898
ASTE000081	-1	0.024423	0.975577
ASTE000733	-1	0.0476776	0.952322
ASTE000191	-1	0.0285612	0.971439
ASTE000235	-1	0.0212211	0.978779
ASTE000084	-1	0.0254566	0.974543
ASTE000516	-1	0.0128876	0.987112
ASTE000517	-1	0.0332765	0.966724
ASTE000097	-1	0.0203415	0.979659
ASTE000667	-1	0.0188489	0.981151
ASTE000718	-1	0.00618949	0.993811
ASTE000497	-1	0.0177664	0.982234
ASTE000742	-1	0.0303379	0.969662
ASTE000152	-1	0.0142021	0.985798
ASTE000502	-1	0.0407102	0.95929
ASTE000442	-1	0.0178579	0.982142
ASTE000070	-1	0.0211542	0.978846
ASTE000610	-1	0.0216806	0.978319
ASTE000099	-1	0.016111	0.983889
ASTE000428	-1	0.0500608	0.949939
ASTE000026	-1	0.0300274	0.969973
ASTE000192	-1	0.0583309	0.941669
ASTE000112	-1	0.0111973	0.988803
ASTE000638	-1	0.0118193	0.988181
ASTE000449	-1	0.0172028	0.982797
ASTE000166	-1	0.0123004	0.9877
ASTE000486	-1	0.0233556	0.976644
ASTE000512	-1	0.0176387	0.982361
ASTE000293	-1	0.0391821	0.960818
ASTE000223	-1	0.01603	0.98397
ASTE000722	-1	0.0256627	0.974337
ASTE000467	-1	0.0229483	0.977052
ASTE000544	-1	0.0519647	0.948035
ASTE000261	-1	0.025877	0.974123
ASTE000073	-1	0.0129009	0.987099
ASTE000262	-1	0.0721211	0.927879
ASTE000270	-1	0.0183519	0.981648
ASTE000653	-1	0.027731	0.972269
ASTE000567	-1	0.0332937	0.966706
ASTE000227	-1	0.0375337	0.962466
ASTE000640	-1	0.0250626	0.974937
ASTE000391	-1	0.0392868	0.960713
ASTE000031	-1	0.0193576	0.980642
ASTE000418	-1	0.039676	0.960324
ASTE000664	-1	0.0282631	0.971737
ASTE000093	-1	0.020421	0.979579
ASTE000725	-1	0.00612584	0.993874
ASTE000231	-1	0.0323156	0.967684
ASTE000350	-1	0.0294864	0.970514
ASTE000507	-1	0.0475937	0.952406
ASTE000593	-1	0.0319408	0.968059
ASTE000316	-1	0.020494	0.979506
ASTE000257	-1	0.036153	0.963847
ASTE000229	-1	0.0176314	0.982369
ASTE000585	-1	0.02404	0.97596
ASTE000623	-1	0.045918	0.954082
ASTE001446	-1	0.0257191	0.974281
ASTE001048	-1	0.03556	0.96444
ASTE001209	-1	0.0482422	0.951758
ASTE001301	-1	0.00341699	0.996583
ASTE000816	-1	0.0151654	0.984835
ASTE001005	-1	0.0372379	0.962762
ASTE001199	-1	0.114134	0.885866
ASTE000895	-1	0.017333	0.982667
ASTE001334	-1	0.0147001	0.9853
ASTE000845	-1	0.0277828	0.972217
ASTE000905	-1	0.0305548	0.969445
ASTE001189	-1	0.0377393	0.962261
ASTE001487	-1	0.0218368	0.978163
ASTE001278	-1	0.0275315	0.972468
ASTE001247	-1	0.0200838	0.979916
ASTE001120	-1	0.0452826	0.954717
ASTE001417	-1	0.0269622	0.973038
ASTE001218	-1	0.0254553	0.974545
ASTE001519	-1	0.0483214	0.951679
ASTE000964	-1	0.0280451	0.971955
ASTE001019	-1	0.0120162	0.987984
ASTE001419	-1	0.0124572	0.987543
ASTE001513	-1	0.0347422	0.965258
ASTE001451	-1	0.0252794	0.974721
ASTE001052	-1	0.0192239	0.980776
ASTE000913	-1	0.0385129	0.961487
ASTE001572	-1	0.0150694	0.984931
ASTE001032	-1	0.0256944	0.974306
ASTE000868	-1	0.0254377	0.974562
ASTE001204	-1	0.0346904	0.96531
ASTE001461	-1	0.0395073	0.960493
ASTE001368	-1	0.0209864	0.979014
ASTE001488	-1	0.0351923	0.964808
ASTE001276	-1	0.0225457	0.977454
ASTE001613	-1	0.0306744	0.969326
ASTE000787	-1	0.0129822	0.987018
ASTE001187	-1	0.0107413	0.989259
ASTE001066	-1	0.0226001	0.9774
ASTE000818	-1	0.0237421	0.976258
ASTE001315	-1	0.014707	0.985293
ASTE001282	-1	0.00450357	0.995496
ASTE001176	-1	0.0267671	0.973233
ASTE000931	-1	0.0278902	0.97211
ASTE001603	-1	0.0151241	0.984876
ASTE001566	-1	0.0281733	0.971827
ASTE001065	-1	0.0224807	0.977519
ASTE001135	-1	0.012604	0.987396
ASTE001231	-1	0.0403304	0.95967
ASTE001072	-1	0.0517826	0.948217
ASTE001223	-1	0.0521068	0.947893
ASTE001143	-1	0.0142009	0.985799
ASTE000975	-1	0.0330498	0.96695
ASTE001179	-1	0.0405119	0.959488
ASTE001069	-1	0.0231553	0.976845
ASTE001569	-1	0.0147563	0.985244
ASTE001499	-1	0.00744449	0.992556
ASTE001477	-1	0.0263608	0.973639
ASTE000761	-1	0.0193865	0.980614
ASTE001386	-1	0.0863183	0.913682
ASTE001153	-1	0.0937112	0.906289
ASTE000935	-1	0.0162545	0.983745
ASTE001119	-1	0.0543279	0.945672
ASTE001074	-1	0.0151552	0.984845
ASTE001540	-1	0.0293872	0.970613
ASTE000858	-1	0.0154025	0.984598
ASTE001283	-1	0.00255312	0.997447
ASTE000819	-1	0.0242073	0.975793
ASTE001578	-1	0.0420603	0.95794
ASTE001583	-1	0.027981	0.972019
ASTE001318	-1	0.0294985	0.970502
ASTE001523	-1	0.0291323	0.970868
ASTE000828	-1	0.0283138	0.971686
ASTE001765	-1	0.0131234	0.986877
ASTE002145	-1	0.026336	0.973664
ASTE001767	-1	0.0388316	0.961168
ASTE002805	-1	0.0296772	0.970323
ASTE001892	-1	0.00761132	0.992389
ASTE001808	-1	0.0316154	0.968385
ASTE002722	-1	0.0144099	0.98559
ASTE002669	-1	0.0233223	0.976678
ASTE001827	-1	0.0234726	0.976527
ASTE002681	-1	0.0182531	0.981747
ASTE002383	-1	0.0479485	0.952052
ASTE002257	-1	0.129996	0.870004
ASTE002234	-1	0.0175562	0.982444
ASTE002596	-1	0.0232625	0.976737
ASTE001896	-1	0.0484387	0.951561
ASTE001803	-1	0.0150174	0.984983
ASTE002118	-1	0.0153894	0.984611
ASTE002385	-1	0.0353002	0.9647
ASTE002016	-1	0.0280316	0.971968
ASTE002169	-1	0.0251779	0.974822
ASTE002766	-1	0.0332227	0.966777
ASTE002295	-1	0.0614937	0.938506
ASTE001946	-1	0.027803	0.972197
ASTE001878	-1	0.0851688	0.914831
ASTE001807	-1	0.0180723	0.981928
ASTE002350	-1	0.0303227	0.969677
ASTE002545	-1	0.0970822	0.902918
ASTE001642	-1	0.0240363	0.975964
ASTE002553	-1	0.0733769	0.926623
ASTE001867	-1	0.0301866	0.969813
ASTE002888	-1	0.0254206	0.974579
ASTE002287	-1	0.0190101	0.98099
ASTE001933	-1	0.0128934	0.987107
ASTE001675	-1	0.0411769	0.958823
ASTE001973	-1	0.0613218	0.938678
ASTE002729	-1	0.0233856	0.976614
ASTE001671	-1	0.0294978	0.970502
ASTE002841	-1	0.0198335	0.980166
ASTE002185	-1	0.0436506	0.956349
ASTE002297	-1	0.0454623	0.954538
ASTE001821	-1	0.0317301	0.96827
ASTE002307	-1	0.0278643	0.972136
ASTE002008	-1	0.0221437	0.977856
ASTE001970	-1	0.0211907	0.978809
ASTE001952	-1	0.0126549	0.987345
ASTE001968	-1	0.03782	0.96218
ASTE002660	-1	0.0158518	0.984148
ASTE001785	-1	0.041042	0.958958
ASTE001751	-1	0.016597	0.983403
ASTE002294	-1	0.0468086	0.953191
ASTE001747	-1	0.0265041	0.973496
ASTE002361	-1	0.0313081	0.968692
ASTE002055	-1	0.0507005	0.9493
ASTE002018	-1	0.0267052	0.973295
ASTE002747	-1	0.14283	0.85717
ASTE002438	-1	0.0107505	0.98925
ASTE002430	-1	0.04039	0.95961
ASTE002395	-1	0.0807647	0.919235
ASTE002769	-1	0.018254	0.981746
ASTE002049	-1	0.0199294	0.980071
ASTE001966	-1	0.0264343	0.973566
ASTE001652	-1	0.0185249	0.981475
ASTE002186	-1	0.0307892	0.969211
ASTE002940	-1	0.0251856	0.974814
ASTE002523	-1	0.0557813	0.944219
ASTE001743	-1	0.0418128	0.958187
ASTE001927	-1	0.0400377	0.959962
ASTE002428	-1	0.0151336	0.984866
ASTE002641	-1	0.0201852	0.979815
ASTE002447	-1	0.017104	0.982896
ASTE002092	-1	0.0252407	0.974759
ASTE002453	-1	0.0448907	0.955109
ASTE002392	-1	0.0194552	0.980545
ASTE002396	-1	0.0289723	0.971028
ASTE002043	-1	0.0150244	0.984976
ASTE002698	-1	0.0346248	0.965375
ASTE002580	-1	0.0103762	0.989624
ASTE002288	-1	0.041035	0.958965
ASTE002513	-1	0.031958	0.968042
ASTE002544	-1	0.109064	0.890936
ASTE002863	-1	0.02356	0.97644
ASTE002789	-1	0.0466054	0.953395
ASTE001796	-1	0.0512689	0.948731
ASTE002490	-1	0.0498611	0.950139
ASTE001911	-1	0.00908489	0.990915
ASTE002201	-1	0.0158519	0.984148
ASTE002333	-1	0.0208997	0.9791
ASTE002349	-1	0.00778786	0.992212
ASTE002899	-1	0.0318885	0.968112
ASTE002168	-1	0.0195733	0.980427
ASTE001989	-1	0.0326076	0.967392
ASTE001958	-1	0.0103189	0.989681
ASTE001763	-1	0.0254435	0.974557
ASTE001899	-1	0.0374655	0.962535
ASTE002716	-1	0.0190515	0.980949
ASTE002356	-1	0.0249694	0.975031
ASTE001976	-1	0.0232899	0.97671
ASTE001882	-1	0.0315935	0.968407
ASTE002965	-1	0.0238968	0.976103
ASTE002483	-1	0.037077	0.962923
ASTE001639	-1	0.0254064	0.974594
ASTE002929	-1	0.0296367	0.970363
ASTE002429	-1	0.0242333	0.975767
ASTE002916	-1	0.01995	0.98005
ASTE002654	-1	0.0259322	0.974068
ASTE002582	-1	0.0140225	0.985977
ASTE002250	-1	0.0187293	0.981271
ASTE002194	-1	0.0319661	0.968034
ASTE002534	-1	0.0188116	0.981188
ASTE001633	-1	0.0118431	0.988157
ASTE001617	-1	0.0348555	0.965144
ASTE002487	-1	0.0208539	0.979146
ASTE001994	-1	0.0228012	0.977199
ASTE002657	-1	0.039301	0.960699
ASTE002889	-1	0.0086867	0.991313
ASTE002314	-1	0.0609361	0.939064
ASTE001995	-1	0.0266155	0.973385
ASTE002486	-1	0.0171263	0.982874
ASTE002075	-1	0.0175128	0.982487
ASTE002210	-1	0.033296	0.966704
ASTE002019	-1	0.0260524	0.973948
ASTE002296	-1	0.0531085	0.946892
ASTE002745	-1	0.0433408	0.956659
ASTE001983	-1	0.0105273	0.989473
ASTE001658	-1	0.0167378	0.983262
ASTE002489	-1	0.030191	0.969809
ASTE002710	-1	0.0248883	0.975112
ASTE002197	-1	0.0165301	0.98347
ASTE002755	-1	0.0324914	0.967509
ASTE002522	-1	0.0792806	0.920719
ASTE002336	-1	0.0206415	0.979358
ASTE002813	-1	0.019995	0.980005
ASTE002417	-1	0.0276889	0.972311
ASTE002679	-1	0.0249296	0.97507
ASTE002443	-1	0.0364878	0.963512
ASTE002871	-1	0.0312923	0.968708
ASTE002498	-1	0.0205349	0.979465
ASTE001762	-1	0.0281443	0.971856
ASTE002348	-1	0.0181866	0.981813
ASTE002613	-1	0.0257658	0.974234
ASTE001742	-1	0.0184351	0.981565
ASTE002555	-1	0.0455458	0.954454
ASTE002842	-1	0.0141555	0.985845
ASTE002634	-1	0.0195992	0.980401
ASTE001752	-1	0.0513076	0.948692
ASTE002239	-1	0.00906564	0.990934
ASTE002567	-1	0.0221173	0.977883
ASTE002480	-1	0.0252188	0.974781
ASTE002621	-1	0.00881985	0.99118
ASTE001848	-1	0.0259237	0.974076
ASTE002413	-1	0.0470664	0.952934
ASTE005637	-1	0.0266661	0.973334
ASTE004694	-1	0.0143142	0.985686
ASTE003877	-1	0.0304751	0.969525
ASTE003246	-1	0.0229806	0.977019
ASTE003078	-1	0.0306813	0.969319
ASTE005239	-1	0.0725492	0.927451
ASTE004777	-1	0.0319044	0.968096
ASTE003619	-1	0.0251852	0.974815
ASTE004221	-1	0.0129882	0.987012
ASTE004696	-1	0.0293723	0.970628
ASTE004062	-1	0.0127312	0.987269
ASTE005506	-1	0.0130824	0.986918
ASTE004635	-1	0.033094	0.966906
ASTE005055	-1	0.0262171	0.973783
ASTE003713	-1	0.0208266	0.979173
ASTE005264	-1	0.0231472	0.976853
ASTE004357	-1	0.049562	0.950438
ASTE003082	-1	0.0320259	0.967974
ASTE003667	-1	0.0247637	0.975236
ASTE005611	-1	0.014533	0.985467
ASTE004297	-1	0.0166322	0.983368
ASTE004929	-1	0.274227	0.725773
ASTE003741	-1	0.0223064	0.977694
ASTE005313	-1	0.0255937	0.974406
ASTE004703	-1	0.038168	0.961832
ASTE003028	-1	0.30624	0.69376
ASTE005670	-1	0.0499987	0.950001
ASTE004988	-1	0.0174405	0.982559
ASTE003421	-1	0.0339428	0.966057
ASTE005872	-1	0.0179604	0.98204
ASTE005164	-1	0.0614139	0.938586
ASTE004992	-1	0.0137267	0.986273
ASTE005475	-1	0.0137091	0.986291
ASTE005125	-1	0.0150587	0.984941
ASTE003627	-1	0.0287089	0.971291
ASTE005838	-1	0.0187707	0.981229
ASTE004650	-1	0.0260581	0.973942
ASTE005539	-1	0.0257887	0.974211
ASTE004958	-1	0.0355451	0.964455
ASTE003350	-1	0.0283049	0.971695
ASTE003081	-1	0.0310963	0.968904
ASTE003522	-1	0.181136	0.818864
ASTE005773	-1	0.0321947	0.967805
ASTE005235	-1	0.0591373	0.940863
ASTE005060	-1	0.0276711	0.972329
ASTE003647	-1	0.0256349	0.974365
ASTE003249	-1	0.0395173	0.960483
ASTE004905	-1	0.0576232	0.942377
ASTE004938	-1	0.0238463	0.976154
ASTE003423	-1	0.0472592	0.952741
ASTE005850	-1	0.0312963	0.968704
ASTE005654	-1	0.050441	0.949559
ASTE004555	-1	0.0326902	0.96731
ASTE004329	-1	0.0311356	0.968864
ASTE005086	-1	0.024504	0.975496
ASTE003400	-1	0.0135339	0.986466
ASTE005772	-1	0.0508972	0.949103
ASTE006071	-1	0.012438	0.987562
ASTE004341	-1	0.0323424	0.967658
ASTE005761	-1	0.0114906	0.988509
ASTE003781	-1	0.00789276	0.992107
ASTE004930	-1	0.015113	0.984887
ASTE003151	-1	0.033302	0.966698
ASTE005373	-1	0.0195429	0.980457
ASTE004475	-1	0.00742454	0.992575
ASTE003085	-1	0.0468402	0.95316
ASTE004173	-1	0.018973	0.981027
ASTE003388	-1	0.0151855	0.984814
ASTE004108	-1	0.0175039	0.982496
ASTE004356	-1	0.035873	0.964127
ASTE005089	-1	0.043541	0.956459
ASTE005673	-1	0.0293327	0.970667
ASTE004821	-1	0.0229983	0.977002
ASTE004652	-1	0.0289902	0.97101
ASTE005261	-1	0.0290717	0.970928
ASTE003398	-1	0.0252107	0.974789
ASTE004179	-1	0.0449023	0.955098
ASTE004916	-1	0.0353954	0.964605
ASTE004002	-1	0.0199844	0.980016
ASTE004898	-1	0.00855401	0.991446
ASTE005359	-1	0.0224384	0.977562
ASTE005446	-1	0.0272401	0.97276
ASTE004078	-1	0.0111077	0.988892
ASTE005811	-1	0.0203132	0.979687
ASTE004655	-1	0.0347981	0.965202
ASTE005105	-1	0.0383562	0.961644
ASTE005776	-1	0.0411887	0.958811
ASTE003529	-1	0.0156694	0.984331
ASTE005921	-1	0.0216932	0.978307
ASTE003343	-1	0.0341997	0.9658
ASTE005133	-1	0.0283702	0.97163
ASTE004876	-1	0.102633	0.897367
ASTE003603	-1	0.0157272	0.984273
ASTE005625	-1	0.0215448	0.978455
ASTE005623	-1	0.0261524	0.973848
ASTE005371	-1	0.0148197	0.98518
ASTE004618	-1	0.0348252	0.965175
ASTE003646	-1	0.0235123	0.976488
ASTE004768	-1	0.0172793	0.982721
ASTE005360	-1	0.0343432	0.965657
ASTE003176	-1	0.0415837	0.958416
ASTE005992	-1	0.0415699	0.95843
ASTE003972	-1	0.0273567	0.972643
ASTE004468	-1	0.062956	0.937044
ASTE003063	-1	0.0258946	0.974105
ASTE004921	-1	0.0110505	0.988949
ASTE005091	-1	0.0131858	0.986814
ASTE004787	-1	0.0332902	0.96671
ASTE005114	-1	0.0191894	0.980811
ASTE004745	-1	0.0386831	0.961317
ASTE004147	-1	0.00386052	0.996139
ASTE004187	-1	0.0279778	0.972022
ASTE003642	-1	0.0237075	0.976292
ASTE005162	-1	0.0462428	0.953757
ASTE004925	-1	0.019164	0.980836
ASTE003457	-1	0.0329965	0.967003
ASTE005399	-1	0.0407643	0.959236
ASTE003655	-1	0.0187684	0.981232
ASTE003802	-1	0.00957456	0.990425
ASTE005303	-1	0.0377719	0.962228
ASTE004077	-1	0.0318434	0.968157
ASTE005849	-1	0.0362474	0.963753
ASTE003843	-1	0.0294333	0.970567
ASTE003149	-1	0.0428742	0.957126
ASTE003375	-1	0.0286987	0.971301
ASTE004073	-1	0.0145267	0.985473
ASTE005841	-1	0.0281779	0.971822
ASTE005388	-1	0.0151107	0.984889
ASTE005174	-1	0.0349466	0.965053
ASTE004388	-1	0.0117692	0.988231
ASTE003353	-1	0.0221728	0.977827
ASTE002988	-1	0.0302056	0.969794
ASTE003759	-1	0.0404208	0.959579
ASTE005821	-1	0.0457491	0.954251
ASTE004934	-1	0.0387278	0.961272
ASTE005311	-1	0.02497	0.97503
ASTE004859	-1	0.0595569	0.940443
ASTE005452	-1	0.0567543	0.943246
ASTE003480	-1	0.0233774	0.976623
ASTE003152	-1	0.0569312	0.943069
ASTE006020	-1	0.0259228	0.974077
ASTE004803	-1	0.00617265	0.993827
ASTE004080	-1	0.0165281	0.983472
ASTE003595	-1	0.0336385	0.966361
ASTE004069	-1	0.00866778	0.991332
ASTE003705	-1	0.0362055	0.963795
ASTE003150	-1	0.0758889	0.924111
ASTE003122	-1	0.0158417	0.984158
ASTE004911	-1	0.037964	0.962036
ASTE004309	-1	0.0306705	0.969329
ASTE003361	-1	0.0294978	0.970502
ASTE004093	-1	0.0305053	0.969495
ASTE003248	-1	0.0327227	0.967277
ASTE004293	-1	0.0249213	0.975079
ASTE004884	-1	0.0920803	0.90792
ASTE004125	-1	0.0370244	0.962976
ASTE004610	-1	0.0157141	0.984286
ASTE005400	-1	0.0634607	0.936539
ASTE005695	-1	0.0648489	0.935151
ASTE003708	-1	0.0554323	0.944568
ASTE005591	-1	0.0358391	0.964161
ASTE004330	-1	0.0282793	0.971721
ASTE005052	-1	0.00652413	0.993476
ASTE004548	-1	0.032265	0.967735
ASTE004838	-1	0.0322582	0.967742
ASTE004402	-1	0.0120423	0.987958
ASTE004547	-1	0.0244101	0.97559
ASTE003895	-1	0.0252516	0.974748
ASTE004713	-1	0.024859	0.975141
ASTE004951	-1	0.025013	0.974987
ASTE003229	-1	0.0294988	0.970501
ASTE004895	-1	0.0220578	0.977942
ASTE005422	-1	0.0172609	0.982739
ASTE005534	-1	0.046819	0.953181
ASTE004778	-1	0.0276191	0.972381
ASTE004751	-1	0.0260426	0.973957
ASTE005336	-1	0.014376	0.985624
ASTE003039	-1	0.0265817	0.973418
ASTE003264	-1	0.0255784	0.974422
ASTE005742	-1	0.0175168	0.982483
ASTE004863	-1	0.0164866	0.983513
ASTE003722	-1	0.0249731	0.975027
ASTE004990	-1	0.00815223	0.991848
ASTE003215	-1	0.0150622	0.984938
ASTE004424	-1	0.0229981	0.977002
ASTE003870	-1	0.0278194	0.972181
ASTE004331	-1	0.0332084	0.966792
ASTE003831	-1	0.0321551	0.967845
ASTE004858	-1	0.0410882	0.958912
ASTE005443	-1	0.0228874	0.977113
ASTE003571	-1	0.0258017	0.974198
ASTE003967	-1	0.0369134	0.963087
ASTE005561	-1	0.0242177	0.975782
ASTE003403	-1	0.0247231	0.975277
ASTE003874	-1	0.035471	0.964529
ASTE005260	-1	0.032132	0.967868
ASTE004015	-1	0.0150755	0.984924
ASTE005943	-1	0.0297763	0.970224
ASTE005163	-1	0.0322629	0.967737
ASTE005848	-1	0.0390244	0.960976
ASTE005473	-1	0.0230312	0.976969
ASTE005622	-1	0.0177511	0.982249
ASTE003905	-1	0.0184376	0.981562
ASTE003913	-1	0.0312513	0.968749
ASTE005660	-1	0.0199894	0.980011
ASTE003778	-1	0.0395493	0.960451
ASTE004470	-1	0.0232946	0.976705
ASTE005441	-1	0.0597462	0.940254
ASTE004277	-1	0.022331	0.977669
ASTE005596	-1	0.0255168	0.974483
ASTE003515	-1	0.0271087	0.972891
ASTE005829	-1	0.00769918	0.992301
ASTE004283	-1	0.0103913	0.989609
ASTE005653	-1	0.0367135	0.963286
ASTE005557	-1	0.0152329	0.984767
ASTE003034	-1	0.0405994	0.959401
ASTE005361	-1	0.069773	0.930227
ASTE005255	-1	0.118253	0.881747
ASTE005139	-1	0.0203718	0.979628
ASTE005626	-1	0.0800661	0.919934
ASTE003822	-1	0.0253878	0.974612
ASTE005083	-1	0.0209059	0.979094
ASTE004540	-1	0.0413261	0.958674
ASTE005521	-1	0.0290959	0.970904
ASTE003506	-1	0.041202	0.958798
ASTE005633	-1	0.0466379	0.953362
ASTE004114	-1	0.362108	0.637892
ASTE003659	-1	0.119833	0.880167
ASTE003549	-1	0.0843575	0.915643
ASTE003062	-1	0.473128	0.526872
ASTE004140	-1	0.0184602	0.98154
ASTE005085	-1	0.0394174	0.960583
ASTE005453	-1	0.0187501	0.98125
ASTE005995	-1	0.0363784	0.963622
ASTE004665	-1	0.0064825	0.993517
ASTE004782	-1	0.0414294	0.958571
ASTE005051	-1	0.0095379	0.990462
ASTE003485	-1	0.020948	0.979052
ASTE003049	-1	0.0121145	0.987886
ASTE004545	-1	0.0263391	0.973661
ASTE003683	-1	0.0264852	0.973515
ASTE004866	-1	0.0356853	0.964315
ASTE004131	-1	0.0101405	0.98986
ASTE005312	-1	0.0222437	0.977756
ASTE003583	-1	0.0219013	0.978099
ASTE005667	-1	0.0271402	0.97286
ASTE003287	-1	0.0259468	0.974053
ASTE004126	-1	0.0229326	0.977067
ASTE005558	-1	0.0169846	0.983015
ASTE005570	-1	0.0305212	0.969479
ASTE003217	-1	0.0248038	0.975196
ASTE005335	-1	0.00568542	0.994315
ASTE004488	-1	0.00715058	0.992849
ASTE005810	-1	0.0449122	0.955088
ASTE003711	-1	0.024925	0.975075
ASTE004458	-1	0.0424823	0.957518
ASTE004451	-1	0.0308759	0.969124
ASTE003460	-1	0.0375072	0.962493
ASTE004307	-1	0.0225933	0.977407
ASTE003774	-1	0.0294849	0.970515
ASTE005595	-1	0.0380464	0.961954
ASTE003641	-1	0.0227165	0.977284
ASTE002987	-1	0.0263606	0.973639
ASTE004971	-1	0.0233198	0.97668
ASTE005474	-1	0.0243259	0.975674
ASTE005310	-1	0.0303845	0.969615
ASTE004860	-1	0.0332657	0.966734
ASTE005262	-1	0.0272947	0.972705
ASTE005082	-1	0.0458483	0.954152
ASTE005135	-1	0.0269491	0.973051
ASTE003461	-1	0.00522509	0.994775
ASTE005844	-1	0.02155	0.97845
ASTE004658	-1	0.0709462	0.929054
ASTE004054	-1	0.0358905	0.96411
ASTE004549	-1	0.0193372	0.980663
ASTE005719	-1	0.0233731	0.976627
ASTE005047	-1	0.0415494	0.958451
ASTE005588	-1	0.0421719	0.957828
ASTE004511	-1	0.0254255	0.974574
ASTE004750	-1	0.025486	0.974514
ASTE004116	-1	0.0498701	0.95013
ASTE004779	-1	0.0232871	0.976713
ASTE003148	-1	0.062729	0.937271
ASTE004199	-1	0.060976	0.939024
ASTE004163	-1	0.0279293	0.972071
ASTE002994	-1	0.0188793	0.981121
ASTE004305	-1	0.0193319	0.980668
ASTE005824	-1	0.0241572	0.975843
ASTE004484	-1	0.0167832	0.983217
ASTE003600	-1	0.0134868	0.986513
ASTE004492	-1	0.0341425	0.965858
ASTE004001	-1	0.0551123	0.944888
ASTE004820	-1	0.0379784	0.962022
ASTE005150	-1	0.0295412	0.970459
ASTE003866	-1	0.0617123	0.938288
ASTE004266	-1	0.0303746	0.969625
ASTE006167	-1	0.0352738	0.964726
ASTE006491	-1	0.025622	0.974378
ASTE010424	-1	0.0127667	0.987233
ASTE006171	-1	0.0230565	0.976944
ASTE008435	-1	0.0144235	0.985577
ASTE011363	-1	0.0159389	0.984061
ASTE007321	-1	0.0302658	0.969734
ASTE008110	-1	0.0301096	0.96989
ASTE009098	-1	0.0136618	0.986338
ASTE011756	-1	0.00788452	0.992115
ASTE009679	-1	0.0415599	0.95844
ASTE008605	-1	0.0183348	0.981665
ASTE007656	-1	0.0542558	0.945744
ASTE006564	-1	0.0157932	0.984207
ASTE010492	-1	0.0179357	0.982064
ASTE008602	-1	0.0276228	0.972377
ASTE006729	-1	0.00817459	0.991825
ASTE010425	-1	0.0116295	0.988371
ASTE010623	-1	0.0398505	0.960149
ASTE007681	-1	0.019875	0.980125
ASTE008761	-1	0.0289589	0.971041
ASTE011353	-1	0.0265066	0.973493
ASTE011372	-1	0.0226855	0.977315
ASTE009284	-1	0.0258437	0.974156
ASTE006995	-1	0.0211837	0.978816
ASTE010233	-1	0.0340819	0.965918
ASTE010141	-1	0.0316295	0.96837
ASTE007597	-1	0.00992614	0.990074
ASTE008503	-1	0.0116453	0.988355
ASTE011364	-1	0.0272075	0.972792
ASTE007839	-1	0.037661	0.962339
ASTE006619	-1	0.0347571	0.965243
ASTE006766	-1	0.00643079	0.993569
ASTE011520	-1	0.220169	0.779831
ASTE009591	-1	0.0306982	0.969302
ASTE010304	-1	0.0335995	0.966401
ASTE009100	-1	0.0199237	0.980076
ASTE010467	-1	0.0370521	0.962948
ASTE008771	-1	0.0157637	0.984236
ASTE008082	-1	0.0316201	0.96838
ASTE006141	-1	0.0351818	0.964818
ASTE011781	-1	0.0380774	0.961923
ASTE011771	-1	0.0242085	0.975791
ASTE007561	-1	0.0280306	0.971969
ASTE008475	-1	0.0327856	0.967214
ASTE008458	-1	0.0146928	0.985307
ASTE007588	-1	0.00692703	0.993073
ASTE010873	-1	0.0239424	0.976058
ASTE008101	-1	0.0395434	0.960457
ASTE007692	-1	0.0169772	0.983023
ASTE006849	-1	0.0406807	0.959319
ASTE010769	-1	0.0426713	0.957329
ASTE011753	-1	0.0442071	0.955793
ASTE007448	-1	0.00787497	0.992125
ASTE007759	-1	0.00656486	0.993435
ASTE007208	-1	0.0301503	0.96985
ASTE007559	-1	0.0265407	0.973459
ASTE007295	-1	0.0292566	0.970743
ASTE007354	-1	0.0374375	0.962563
ASTE011373	-1	0.025619	0.974381
ASTE006379	-1	0.0389675	0.961032
ASTE011355	-1	0.0105701	0.98943
ASTE010500	-1	0.0347247	0.965275
ASTE011045	-1	0.0401058	0.959894
ASTE006709	-1	0.0347416	0.965258
ASTE006832	-1	0.0421137	0.957886
ASTE011148	-1	0.0215113	0.978489
ASTE009321	-1	0.0357754	0.964225
ASTE008739	-1	0.0155952	0.984405
ASTE011669	-1	0.0378084	0.962192
ASTE008351	-1	0.0217634	0.978237
ASTE008120	-1	0.0114142	0.988586
ASTE007135	-1	0.00674649	0.993254
ASTE009757	-1	0.0317286	0.968271
ASTE006968	-1	0.00961357	0.990386
ASTE007304	-1	0.037907	0.962093
ASTE011478	-1	0.0135895	0.98641
ASTE009915	-1	0.0337898	0.96621
ASTE008393	-1	0.0237527	0.976247
ASTE006112	-1	1.86898e-05	0.999981
ASTE008819	-1	0.0440453	0.955955
ASTE007829	-1	0.0161523	0.983848
ASTE010173	-1	0.0152493	0.984751
ASTE009780	-1	0.0241197	0.97588
ASTE006597	-1	0.0376894	0.962311
ASTE010356	-1	0.203778	0.796222
ASTE009918	-1	0.0272333	0.972767
ASTE009455	-1	0.0182331	0.981767
ASTE007151	-1	0.0148313	0.985169
ASTE009972	-1	0.0130291	0.986971
ASTE011282	-1	0.0110439	0.988956
ASTE011002	-1	0.030508	0.969492
ASTE008212	-1	0.0272706	0.972729
ASTE006844	-1	0.0160695	0.983931
ASTE011710	-1	0.0152209	0.984779
ASTE008431	-1	0.0344963	0.965504
ASTE010874	-1	0.0412956	0.958704
ASTE008407	-1	0.0198079	0.980192
ASTE008084	-1	0.0375311	0.962469
ASTE010316	-1	0.0195278	0.980472
ASTE009497	-1	0.048065	0.951935
ASTE009387	-1	0.038166	0.961834
ASTE008107	-1	0.0407046	0.959295
ASTE006598	-1	0.0109284	0.989072
ASTE008252	-1	0.0272142	0.972786
ASTE011155	-1	0.0437627	0.956237
ASTE010228	-1	0.0224477	0.977552
ASTE007462	-1	0.0186011	0.981399
ASTE010212	-1	0.0488266	0.951173
ASTE010502	-1	0.0382213	0.961779
ASTE008748	-1	0.0583652	0.941635
ASTE009090	-1	0.0475051	0.952495
ASTE006666	-1	0.0238537	0.976146
ASTE011755	-1	0.0349745	0.965025
ASTE008467	-1	0.0213522	0.978648
ASTE007600	-1	0.013495	0.986505
ASTE006453	-1	0.0282203	0.97178
ASTE010885	-1	0.04751	0.95249
ASTE007814	-1	0.0284397	0.97156
ASTE008585	-1	0.0316107	0.968389
ASTE007579	-1	0.0382755	0.961725
ASTE008100	-1	0.0464886	0.953511
ASTE009711	-1	0.0326556	0.967344
ASTE008109	-1	0.0369413	0.963059
ASTE009744	-1	0.0267631	0.973237
ASTE008988	-1	0.0255223	0.974478
ASTE006673	-1	0.0235576	0.976442
ASTE010082	-1	0.0212555	0.978745
ASTE011784	-1	0.034502	0.965498
ASTE011447	-1	0.0211752	0.978825
ASTE011030	-1	0.0182009	0.981799
ASTE007148	-1	0.00739626	0.992604
ASTE006115	-1	0.0540077	0.945992
ASTE011033	-1	0.0239299	0.97607
ASTE007108	-1	0.106047	0.893953
ASTE006594	-1	0.0559211	0.944079
ASTE006504	-1	0.00954787	0.990452
ASTE011682	-1	0.0240435	0.975957
ASTE008382	-1	0.0210422	0.978958
ASTE006582	-1	0.027982	0.972018
ASTE011191	-1	0.015891	0.984109
ASTE010072	-1	0.0243759	0.975624
ASTE009804	-1	0.0385172	0.961483
ASTE010768	-1	0.0156127	0.984387
ASTE007834	-1	0.0385614	0.961439
ASTE009942	-1	0.0376632	0.962337
ASTE010122	-1	0.0398677	0.960132
ASTE008981	-1	0.0192655	0.980734
ASTE007491	-1	0.0232042	0.976796
ASTE011758	-1	0.0153998	0.9846
ASTE011564	-1	0.0397321	0.960268
ASTE008112	-1	0.0252568	0.974743
ASTE011533	-1	0.034106	0.965894
ASTE009862	-1	0.0345765	0.965423
ASTE011761	-1	0.0231422	0.976858
ASTE011734	-1	0.00600527	0.993995
ASTE011397	-1	0.0192057	0.980794
ASTE007036	-1	0.0379873	0.962013
ASTE009595	-1	0.0297036	0.970296
ASTE011031	-1	0.0197209	0.980279
ASTE009799	-1	0.018719	0.981281
ASTE009008	-1	0.0200002	0.98
ASTE011123	-1	0.0555217	0.944478
ASTE006129	-1	0.00895108	0.991049
ASTE007182	-1	0.00605508	0.993945
ASTE008183	-1	0.0243871	0.975613
ASTE011374	-1	0.0247104	0.97529
ASTE008948	-1	0.0259857	0.974014
ASTE006114	-1	0.030483	0.969517
ASTE009876	-1	0.0275113	0.972489
ASTE011585	-1	0.0258162	0.974184
ASTE007562	-1	0.0430078	0.956992
ASTE007383	-1	0.0248184	0.975182
ASTE006864	-1	0.0149172	0.985083
ASTE010463	-1	0.0181683	0.981832
ASTE010300	-1	0.0396216	0.960378
ASTE008760	-1	0.0111189	0.988881
ASTE010489	-1	0.0216356	0.978364
ASTE011441	-1	0.0186632	0.981337
ASTE008410	-1	0.0533193	0.946681
ASTE010431	-1	0.0136044	0.986396
ASTE006833	-1	0.0297494	0.970251
ASTE011476	-1	0.0293033	0.970697
ASTE011127	-1	0.0430245	0.956975
ASTE011122	-1	0.023582	0.976418
ASTE007831	-1	0.0177078	0.982292
ASTE006496	-1	0.0519102	0.94809
ASTE011625	-1	0.034442	0.965558
ASTE011501	-1	0.0312338	0.968766
ASTE008862	-1	0.0316607	0.968339
ASTE007567	-1	0.0389176	0.961082
ASTE010404	-1	0.0304069	0.969593
ASTE009671	-1	0.0138394	0.986161
ASTE009437	-1	0.0179588	0.982041
ASTE010734	-1	0.0165679	0.983432
ASTE011189	-1	0.0423804	0.95762
ASTE010884	-1	0.0194519	0.980548
ASTE010178	-1	0.0209412	0.979059
ASTE011494	-1	0.0281834	0.971817
ASTE009120	-1	0.0240085	0.975992
ASTE011658	-1	0.0431868	0.956813
ASTE010308	-1	0.0276895	0.972311
ASTE007146	-1	0.026462	0.973538
ASTE009062	-1	0.0134374	0.986563
ASTE007530	-1	0.0154474	0.984553
ASTE009738	-1	0.0257533	0.974247
ASTE006485	-1	0.023505	0.976495
ASTE009521	-1	0.0113189	0.988681
ASTE006869	-1	0.0177998	0.9822
ASTE009232	-1	0.019295	0.980705
ASTE010499	-1	0.0270993	0.972901
ASTE009685	-1	0.0348011	0.965199
ASTE007832	-1	0.0151372	0.984863
ASTE007810	-1	0.0238289	0.976171
ASTE011787	-1	0.0294978	0.970502
ASTE006846	-1	0.00905345	0.990947
ASTE010243	-1	0.00349907	0.996501
ASTE006563	-1	0.0512421	0.948758
ASTE008421	-1	0.03474	0.96526
ASTE008234	-1	0.0347892	0.965211
ASTE011178	-1	0.0124386	0.987561
ASTE008232	-1	0.0208528	0.979147
ASTE011783	-1	0.0438348	0.956165
ASTE008205	-1	0.024482	0.975518
ASTE008707	-1	0.00941603	0.990584
ASTE009028	-1	0.0257272	0.974273
ASTE009607	-1	0.00873241	0.991268
ASTE008508	-1	0.0333495	0.966651
ASTE006442	-1	0.0253133	0.974687
ASTE006654	-1	0.0263295	0.973671
ASTE007463	-1	0.0209752	0.979025
ASTE008910	-1	0.0509163	0.949084
ASTE006574	-1	0.0260341	0.973966
ASTE008677	-1	0.0338288	0.966171
ASTE006825	-1	0.045223	0.954777
ASTE010704	-1	0.0183554	0.981645
ASTE010201	-1	0.01536	0.98464
ASTE006490	-1	0.0201806	0.979819
ASTE007350	-1	0.0135375	0.986462
ASTE010511	-1	0.0455686	0.954431
ASTE010096	-1	0.0211246	0.978875
ASTE007054	-1	0.0257246	0.974275
ASTE007576	-1	0.042117	0.957883
ASTE010529	-1	0.0172538	0.982746
ASTE006798	-1	0.0419386	0.958061
ASTE006346	-1	0.0120086	0.987991
ASTE009400	-1	0.0176887	0.982311
ASTE011550	-1	0.0169573	0.983043
ASTE009247	-1	0.0182414	0.981759
ASTE006202	-1	0.0507023	0.949298
ASTE008800	-1	0.0228432	0.977157
ASTE007906	-1	0.0247254	0.975275
ASTE008215	-1	0.0293201	0.97068
ASTE007643	-1	0.0337726	0.966227
ASTE010365	-1	0.0328647	0.967135
ASTE007846	-1	0.0147489	0.985251
ASTE009592	-1	0.0265979	0.973402
ASTE009280	-1	0.0164631	0.983537
ASTE011406	-1	0.0482268	0.951773
ASTE009970	-1	0.0286011	0.971399
ASTE007651	-1	0.0555934	0.944407
ASTE010527	-1	0.0389449	0.961055
ASTE007336	-1	0.0302562	0.969744
ASTE009879	-1	0.0454396	0.95456
ASTE009047	-1	0.0266134	0.973387
ASTE008288	-1	0.0328059	0.967194
ASTE008418	-1	0.0163956	0.983604
ASTE010232	-1	0.0226268	0.977373
ASTE008556	-1	0.0288575	0.971143
ASTE008460	-1	0.0235243	0.976476
ASTE006360	-1	0.00886338	0.991137
ASTE011654	-1	0.0227441	0.977256
ASTE008108	-1	0.0310536	0.968946
ASTE007830	-1	0.0168078	0.983192
ASTE010491	-1	0.0240973	0.975903
ASTE007524	-1	0.0241805	0.97582
ASTE007280	-1	0.00927805	0.990722
ASTE006248	-1	0.0226643	0.977336
ASTE008395	-1	0.0379603	0.96204
ASTE006557	-1	0.0340123	0.965988
ASTE010284	-1	0.0111461	0.988854
ASTE011425	-1	0.0527239	0.947276
ASTE010493	-1	0.0414938	0.958506
ASTE010430	-1	0.02411	0.97589
ASTE011333	-1	0.0153132	0.984687
ASTE007245	-1	0.0340446	0.965955
ASTE010826	-1	0.0234656	0.976534
ASTE008644	-1	0.00886607	0.991134
ASTE008250	-1	0.0284066	0.971593
ASTE006571	-1	0.0337773	0.966223
ASTE006176	-1	0.0227653	0.977235
ASTE009735	-1	0.0180113	0.981989
ASTE008595	-1	0.0188884	0.981112
ASTE008482	-1	0.017839	0.982161
ASTE009235	-1	0.0250327	0.974967
ASTE010820	-1	0.0217751	0.978225
ASTE009910	-1	0.0200964	0.979904
ASTE010046	-1	0.0272077	0.972792
ASTE008628	-1	0.0189544	0.981046
ASTE008754	-1	0.00735214	0.992648
ASTE007601	-1	0.0412812	0.958719
ASTE009554	-1	0.0232338	0.976766
ASTE008962	-1	0.0237397	0.97626
ASTE011130	-1	0.0283387	0.971661
ASTE011283	-1	0.104908	0.895092
ASTE010486	-1	0.0302414	0.969759
ASTE006164	-1	0.00986393	0.990136
ASTE009268	-1	0.0563751	0.943625
ASTE011313	-1	0.00271236	0.997288
ASTE006765	-1	0.0252945	0.974706
ASTE007848	-1	0.0152073	0.984793
ASTE006945	-1	0.0414366	0.958563
ASTE011760	-1	0.0206689	0.979331
ASTE007550	-1	0.0153729	0.984627
ASTE008947	-1	0.0440631	0.955937
ASTE006854	-1	0.0635597	0.93644
ASTE006911	-1	0.0334628	0.966537
ASTE006198	-1	0.0418231	0.958177
ASTE008279	-1	0.0217968	0.978203
ASTE011751	-1	0.00588614	0.994114
ASTE006450	-1	0.0439719	0.956028
ASTE009624	-1	0.070595	0.929405
ASTE010229	-1	0.0299034	0.970097
ASTE007541	-1	0.0167113	0.983289
ASTE007605	-1	0.108334	0.891666
ASTE007836	-1	0.0338203	0.96618
ASTE008103	-1	0.0407385	0.959262
ASTE010579	-1	0.0119583	0.988042
ASTE006256	-1	0.036405	0.963595
ASTE011242	-1	0.0524534	0.947547
ASTE010737	-1	0.0587191	0.941281
ASTE006199	-1	0.0330571	0.966943
ASTE007090	-1	0.0208652	0.979135
ASTE009408	-1	0.0298027	0.970197
ASTE010287	-1	0.0129116	0.987088
ASTE008333	-1	0.0217945	0.978206
ASTE010066	-1	0.0100777	0.989922
ASTE008105	-1	0.0429446	0.957055
ASTE006640	-1	0.0296769	0.970323
ASTE011405	-1	0.0322058	0.967794
ASTE008180	-1	0.0374981	0.962502
ASTE011253	-1	0.0209493	0.979051
ASTE011759	-1	0.0215504	0.97845
ASTE011584	-1	0.0499618	0.950038
ASTE011261	-1	0.0425555	0.957444
ASTE009115	-1	0.049778	0.950222
ASTE009373	-1	0.0306675	0.969333
ASTE009522	-1	0.0113198	0.98868
ASTE010671	-1	0.031789	0.968211
ASTE007637	-1	0.0262575	0.973742
ASTE009756	-1	0.0356481	0.964352
ASTE006647	-1	0.0322794	0.967721
ASTE007527	-1	0.0404732	0.959527
ASTE009779	-1	0.00803225	0.991968
ASTE007892	-1	0.0273213	0.972679
ASTE010077	-1	0.00640204	0.993598
ASTE010309	-1	0.0174821	0.982518
ASTE007270	-1	0.0171622	0.982838
ASTE011325	-1	0.0219297	0.97807
ASTE006639	-1	0.0268886	0.973111
ASTE008197	-1	0.0357414	0.964259
ASTE006596	-1	0.0402717	0.959728
ASTE008733	-1	0.028242	0.971758
ASTE009196	-1	0.096714	0.903286
ASTE007557	-1	0.0397486	0.960251
ASTE009597	-1	0.0267817	0.973218
ASTE010262	-1	0.012281	0.987719
ASTE011263	-1	0.0414323	0.958568
ASTE010940	-1	0.0296119	0.970388
ASTE007006	-1	0.0206462	0.979354
ASTE011579	-1	0.0231756	0.976824
ASTE010074	-1	0.0291226	0.970877
ASTE010031	-1	0.0154616	0.984538
ASTE007044	-1	0.0219035	0.978096
ASTE006989	-1	0.0160733	0.983927
ASTE008941	-1	0.092319	0.907681
ASTE006804	-1	0.036933	0.963067
ASTE008777	-1	0.029074	0.970926
ASTE009413	-1	0.0240546	0.975945
ASTE011376	-1	0.0216889	0.978311
ASTE007898	-1	0.0367522	0.963248
ASTE008391	-1	0.014761	0.985239
ASTE008944	-1	0.0563419	0.943658
ASTE009584	-1	0.0365019	0.963498
ASTE008992	-1	0.0509029	0.949097
ASTE007353	-1	0.0256512	0.974349
ASTE007092	-1	0.0150453	0.984955
ASTE006405	-1	0.0163456	0.983654
ASTE007132	-1	0.0194457	0.980554
ASTE010070	-1	0.0311539	0.968846
ASTE006730	-1	0.00604983	0.99395
ASTE009244	-1	0.0216532	0.978347
ASTE011448	-1	0.0210224	0.978978
ASTE009460	-1	0.0316154	0.968385
ASTE010625	-1	0.0040079	0.995992
ASTE007932	-1	0.0283228	0.971677
ASTE008656	-1	0.0266334	0.973367
ASTE009601	-1	0.0193082	0.980692
ASTE006954	-1	0.103246	0.896754
ASTE010372	-1	0.0178929	0.982107
ASTE009398	-1	0.0427968	0.957203
ASTE008994	-1	0.0314139	0.968586
ASTE011177	-1	0.0203186	0.979681
ASTE011254	-1	0.0167394	0.983261
ASTE007564	-1	0.0235714	0.976429
ASTE010231	-1	0.0351573	0.964843
ASTE011757	-1	0.0348242	0.965176
ASTE009212	-1	0.0379227	0.962077
ASTE006815	-1	0.0308829	0.969117
ASTE009482	-1	0.0161638	0.983836
ASTE010808	-1	0.0193781	0.980622
ASTE010216	-1	0.0310733	0.968927
ASTE008765	-1	0.017365	0.982635
ASTE009362	-1	0.0251152	0.974885
ASTE011785	-1	0.0027774	0.997223
ASTE006951	-1	0.0256354	0.974365
ASTE011553	-1	0.0353586	0.964641
ASTE009856	-1	0.00902603	0.990974
ASTE011735	-1	0.0151534	0.984847
ASTE007737	-1	0.0361616	0.963838
ASTE008335	-1	0.0679214	0.932079
ASTE007988	-1	0.0243453	0.975655
ASTE007404	-1	0.0141127	0.985887
ASTE007618	-1	0.0136356	0.986364
ASTE010281	-1	0.0274232	0.972577
ASTE008249	-1	0.0273861	0.972614
ASTE010318	-1	0.0277296	0.97227
ASTE010681	-1	0.0226698	0.97733
ASTE008072	-1	0.0585182	0.941482
ASTE007283	-1	0.0174999	0.9825
ASTE010865	-1	0.0251618	0.974838
ASTE008106	-1	0.0313143	0.968686
ASTE009836	-1	0.0382094	0.961791
ASTE007545	-1	0.0217477	0.978252
ASTE007607	-1	0.0232391	0.976761
ASTE009938	-1	0.0459121	0.954088
ASTE007862	-1	0.0135079	0.986492
ASTE007134	-1	0.00832985	0.99167
ASTE007950	-1	0.0160898	0.98391
ASTE008763	-1	0.023538	0.976462
ASTE007165	-1	0.0395348	0.960465
ASTE007255	-1	0.0309919	0.969008
ASTE007933	-1	0.0350628	0.964937
ASTE010435	-1	0.022989	0.977011
ASTE009198	-1	0.0324829	0.967517
ASTE010471	-1	0.0203366	0.979663
ASTE008304	-1	0.0699466	0.930053
ASTE010524	-1	0.0288843	0.971116
ASTE008864	-1	0.0229483	0.977052
ASTE007838	-1	0.0404032	0.959597
ASTE011175	-1	0.0291984	0.970802
ASTE006278	-1	0.0324918	0.967508
ASTE006500	-1	0.0151693	0.984831
ASTE008394	-1	0.0349542	0.965046
ASTE006249	-1	0.0325496	0.96745
ASTE008729	-1	0.024766	0.975234
ASTE011132	-1	0.0162441	0.983756
ASTE008141	-1	0.0263142	0.973686
ASTE007837	-1	0.0297424	0.970258
ASTE009975	-1	0.0395313	0.960469
ASTE006923	-1	0.0265929	0.973407
ASTE008043	-1	0.0443466	0.955653
ASTE007424	-1	0.019	0.981
ASTE008580	-1	0.0407871	0.959213
ASTE006831	-1	0.02266	0.97734
ASTE008228	-1	0.0335123	0.966488
ASTE007603	-1	0.0233548	0.976645
ASTE007872	-1	0.0273775	0.972622
ASTE006281	-1	0.0158776	0.984122
ASTE008102	-1	0.0282682	0.971732
ASTE009614	-1	0.0177983	0.982202
ASTE010359	-1	0.0500624	0.949938
ASTE008053	-1	0.0308109	0.969189
ASTE008332	-1	0.0099024	0.990098
ASTE010426	-1	0.0211493	0.978851
ASTE007606	-1	0.0148569	0.985143
ASTE007083	-1	0.0489591	0.951041
ASTE006813	-1	0.0225927	0.977407
ASTE010427	-1	0.0286397	0.97136
ASTE010617	-1	0.0155376	0.984462
ASTE011377	-1	0.0150732	0.984927
ASTE006794	-1	0.0283668	0.971633
ASTE008555	-1	0.0329816	0.967018
ASTE010225	-1	0.0212518	0.978748
ASTE007490	-1	0.0257049	0.974295
ASTE011769	-1	0.0366764	0.963324
ASTE011660	-1	0.0275956	0.972404
ASTE010047	-1	0.0329077	0.967092
ASTE006492	-1	0.0305346	0.969465
ASTE008104	-1	0.0357855	0.964215
ASTE011717	-1	0.0209777	0.979022
ASTE010349	-1	0.0116295	0.988371
ASTE008496	-1	0.0222589	0.977741
ASTE011324	-1	0.0166118	0.983388
ASTE006830	-1	0.0827217	0.917278
ASTE009503	-1	0.0233047	0.976695
ASTE009351	-1	0.00831838	0.991682
ASTE009406	-1	0.0270111	0.972989
ASTE010869	-1	0.0393092	0.960691
ASTE008151	-1	0.0213998	0.9786
ASTE006267	-1	0.020187	0.979813
ASTE008231	-1	0.0203305	0.97967
ASTE010432	-1	0.0196874	0.980313
ASTE008946	-1	0.037663	0.962337
ASTE008455	-1	0.0393718	0.960628
ASTE011598	-1	0.0345966	0.965403
ASTE011095	-1	0.0180193	0.981981
ASTE010134	-1	0.0656	0.9344
ASTE009798	-1	0.0188547	0.981145
ASTE007599	-1	0.03587	0.96413
ASTE010840	-1	0.011961	0.988039
ASTE006302	-1	0.0470149	0.952985
ASTE008776	-1	0.017429	0.982571
ASTE011032	-1	0.0263214	0.973679
ASTE006560	-1	0.0429088	0.957091
ASTE007149	-1	0.0103721	0.989628
ASTE008642	-1	0.0185497	0.98145
ASTE008111	-1	0.0255593	0.974441
ASTE009060	-1	0.031875	0.968125
ASTE006826	-1	0.0475415	0.952458
ASTE007028	-1	0.0147599	0.98524
ASTE008943	-1	0.0237024	0.976298
ASTE008822	-1	0.0187033	0.981297
ASTE009261	-1	0.0349588	0.965041
ASTE006423	-1	0.0303525	0.969647
ASTE010653	-1	0.0794127	0.920587
ASTE006998	-1	0.0349513	0.965049
ASTE008798	-1	0.0317348	0.968265
ASTE011451	-1	0.0180729	0.981927
ASTE009930	-1	0.0605654	0.939435
ASTE007633	-1	0.0145615	0.985438
ASTE009405	-1	0.0337435	0.966256
ASTE011639	-1	0.0128908	0.987109
ASTE009478	-1	0.0419444	0.958056
ASTE009941	-1	0.0320564	0.967944
ASTE006377	-1	0.0388826	0.961117
ASTE010504	-1	0.0348917	0.965108
ASTE008331	-1	0.0314608	0.968539
ASTE010490	-1	0.0435335	0.956466
ASTE011768	-1	0.0139899	0.98601
ASTE010967	-1	0.0172766	0.982723
ASTE008489	-1	0.0120323	0.987968
ASTE008690	-1	0.0144177	0.985582
ASTE006612	-1	0.0161779	0.983822
ASTE010591	-1	0.0449825	0.955017
ASTE008144	-1	0.0159139	0.984086
ASTE010703	-1	0.0216539	0.978346
ASTE010402	-1	0.106216	0.893784
ASTE008676	-1	0.0571906	0.942809
ASTE009042	-1	0.0149728	0.985027
ASTE009481	-1	0.0228305	0.977169
ASTE010252	-1	0.0185309	0.981469
ASTE006835	-1	0.0123931	0.987607
ASTE008142	-1	0.0437625	0.956238
ASTE006220	-1	0.0646478	0.935352
ASTE007437	-1	0.0218988	0.978101
ASTE009171	-1	0.0109185	0.989082
ASTE011762	-1	0.0355832	0.964417
ASTE009150	-1	0.0257505	0.974249
ASTE009369	-1	0.0216713	0.978329
ASTE009149	-1	0.0124548	0.987545
ASTE011005	-1	0.0120814	0.987919
ASTE010301	-1	0.0257088	0.974291
ASTE007563	-1	0.0478083	0.952192
ASTE009027	-1	0.0754774	0.924523
ASTE007860	-1	0.0350424	0.964958
ASTE008964	-1	0.0218143	0.978186
ASTE009581	-1	0.065886	0.934114
ASTE008178	-1	0.0244804	0.97552
ASTE009477	-1	0.0261151	0.973885
ASTE011778	-1	0.0230049	0.976995
ASTE006789	-1	0.0172427	0.982757
ASTE007716	-1	0.0179634	0.982037
ASTE011714	-1	0.0228614	0.977139
ASTE007867	-1	0.0340406	0.965959
ASTE007598	-1	0.043467	0.956533
ASTE009156	-1	0.0108803	0.98912
ASTE007658	-1	0.0342451	0.965755
ASTE010429	-1	0.0459258	0.954074
ASTE006495	-1	0.044655	0.955345
ASTE007602	-1	0.0328576	0.967142
ASTE006588	-1	0.0108974	0.989103
ASTE008817	-1	0.0294126	0.970587
ASTE007223	-1	0.024961	0.975039
ASTE011522	-1	0.0220744	0.977926
ASTE008762	-1	0.0168145	0.983186
ASTE009081	-1	0.0307367	0.969263
ASTE007511	-1	0.0344926	0.965507
ASTE010831	-1	0.0284876	0.971512
ASTE010222	-1	0.0243917	0.975608
ASTE010712	-1	0.0390386	0.960961
ASTE009742	-1	0.0285125	0.971487
ASTE010764	-1	0.0234391	0.976561
ASTE010611	-1	0.0150839	0.984916
ASTE007705	-1	0.0326123	0.967388
ASTE010176	-1	0.016836	0.983164
ASTE006433	-1	0.0308582	0.969142
ASTE011156	-1	0.0122348	0.987765
ASTE006380	-1	0.0226186	0.977381
ASTE009318	-1	0.010244	0.989756
ASTE009099	-1	0.0375684	0.962432
ASTE010042	-1	0.00579802	0.994202
ASTE011786	-1	0.0389257	0.961074
ASTE007441	-1	0.0228467	0.977153
ASTE007319	-1	0.0181099	0.98189
ASTE010817	-1	0.0268185	0.973182
ASTE009335	-1	0.0190729	0.980927
ASTE009661	-1	0.0248304	0.97517
ASTE010057	-1	0.00537316	0.994627
ASTE010872	-1	0.0451251	0.954875
ASTE014880	-1	0.0473433	0.952657
ASTE014268	-1	0.0582496	0.94175
ASTE014855	-1	0.0220402	0.97796
ASTE015197	-1	0.0230655	0.976935
ASTE014457	-1	0.0231702	0.97683
ASTE014603	-1	0.0260676	0.973932
ASTE014670	-1	0.0607512	0.939249
ASTE015105	-1	0.010622	0.989378
ASTE014779	-1	0.0412207	0.958779
ASTE014097	-1	0.0521222	0.947878
ASTE015011	-1	0.0575712	0.942429
ASTE014999	-1	0.050812	0.949188
ASTE014950	-1	0.0705932	0.929407
ASTE015098	-1	0.0296561	0.970344
ASTE014746	-1	0.072939	0.927061
ASTE014261	-1	0.0302732	0.969727
ASTE014824	-1	0.0325352	0.967465
ASTE014578	-1	0.0339713	0.966029
ASTE014165	-1	0.0252758	0.974724
ASTE014330	-1	0.0860352	0.913965
ASTE014074	-1	0.0315809	0.968419
ASTE014430	-1	0.0280702	0.97193
ASTE014297	-1	0.00755959	0.99244
ASTE014299	-1	0.00843799	0.991562
ASTE014463	-1	0.0422355	0.957765
ASTE014580	-1	0.0373306	0.962669
ASTE014870	-1	0.0510483	0.948952
ASTE014441	-1	0.0180931	0.981907
ASTE014575	-1	0.0109807	0.989019
ASTE014538	-1	0.0274369	0.972563
ASTE014322	-1	0.0638776	0.936122
ASTE014480	-1	0.0221822	0.977818
ASTE014366	-1	0.0580733	0.941927
ASTE014969	-1	0.0382384	0.961762
ASTE014543	-1	0.0635209	0.936479
ASTE014076	-1	0.0197561	0.980244
ASTE014953	-1	0.0257379	0.974262
ASTE014033	-1	0.0923812	0.907619
ASTE014219	-1	0.0255311	0.974469
ASTE014556	-1	0.0229621	0.977038
ASTE015115	-1	0.0495578	0.950442
ASTE014364	-1	0.0072968	0.992703
ASTE014524	-1	0.0143252	0.985675
ASTE014131	-1	0.0447242	0.955276
ASTE015258	-1	0.0126846	0.987315
ASTE014479	-1	0.067656	0.932344
ASTE014720	-1	0.0202241	0.979776
ASTE015222	-1	0.0195624	0.980438
ASTE014783	-1	0.00962755	0.990372
ASTE015200	-1	0.0492242	0.950776
ASTE015185	-1	0.0082894	0.991711
ASTE014966	-1	0.0324271	0.967573
ASTE014924	-1	0.00794907	0.992051
ASTE014898	-1	0.0306727	0.969327
ASTE015155	-1	0.0285105	0.971489
ASTE014346	-1	0.065278	0.934722
ASTE015139	-1	0.0148631	0.985137
ASTE014181	-1	0.0517113	0.948289
ASTE014751	-1	0.028386	0.971614
ASTE014307	-1	0.0408754	0.959125
ASTE015299	-1	0.0379878	0.962012
ASTE014502	-1	0.0576297	0.94237
ASTE014534	-1	0.0187047	0.981295
ASTE014691	-1	0.00784947	0.992151
ASTE015273	-1	0.0160059	0.983994
ASTE014753	-1	0.0202024	0.979798
ASTE014079	-1	0.0684739	0.931526
ASTE014608	-1	0.0414372	0.958563
ASTE015146	-1	0.0256133	0.974387
ASTE014614	-1	0.151614	0.848386
ASTE015272	-1	0.0254554	0.974545
ASTE015016	-1	0.0430746	0.956925
ASTE014529	-1	0.00824047	0.99176
ASTE014490	-1	0.060548	0.939452
ASTE011804	-1	0.024617	0.975383
ASTE014232	-1	0.01739	0.98261
ASTE015262	-1	0.025497	0.974503
ASTE014432	-1	0.0519454	0.948055
ASTE014225	-1	0.0109672	0.989033
ASTE014381	-1	0.0560156	0.943984
ASTE014646	-1	0.0223109	0.977689
ASTE014997	-1	0.0345951	0.965405
ASTE014788	-1	0.0235674	0.976433
ASTE014011	-1	0.0314149	0.968585
ASTE014132	-1	0.027025	0.972975
ASTE014748	-1	0.0219611	0.978039
ASTE014361	-1	0.0293231	0.970677
ASTE014657	-1	0.0103737	0.989626
ASTE014615	-1	0.0285465	0.971453
ASTE014440	-1	0.0110082	0.988992
ASTE014292	-1	0.055834	0.944166
ASTE014123	-1	0.0804976	0.919502
ASTE015031	-1	0.0354384	0.964562
ASTE015220	-1	0.0457269	0.954273
ASTE015163	-1	0.0394779	0.960522
ASTE014818	-1	0.0172138	0.982786
ASTE015061	-1	0.0196739	0.980326
ASTE014895	-1	0.0632068	0.936793
ASTE014799	-1	0.0229951	0.977005
ASTE015161	-1	0.109763	0.890237
ASTE014562	-1	0.0366518	0.963348
ASTE014160	-1	0.00732893	0.992671
ASTE014017	-1	0.0192975	0.980703
ASTE014742	-1	0.0264353	0.973565
ASTE014623	-1	0.04407	0.95593
ASTE015021	-1	0.0349036	0.965096
ASTE014607	-1	0.0160843	0.983916
ASTE015192	-1	0.0186263	0.981374
ASTE014998	-1	0.0291884	0.970812
ASTE014886	-1	0.0142769	0.985723
ASTE014271	-1	0.0183378	0.981662
ASTE014785	-1	0.109084	0.890916
ASTE014321	-1	0.0145687	0.985431
ASTE014965	-1	0.0656696	0.93433
ASTE014902	-1	0.0191335	0.980867
ASTE014423	-1	0.0141049	0.985895
ASTE014037	-1	0.0672038	0.932796
ASTE015248	-1	0.0315049	0.968495
ASTE014791	-1	0.0154296	0.98457
ASTE014288	-1	0.0321374	0.967863
ASTE014874	-1	0.0485494	0.951451
ASTE014729	-1	0.00828612	0.991714
ASTE014869	-1	0.0394995	0.960501
ASTE014205	-1	9.9373e-06	0.99999
ASTE014766	-1	0.0263982	0.973602
ASTE014352	-1	0.0303146	0.969685
ASTE014030	-1	0.0567537	0.943246
ASTE014581	-1	0.0162119	0.983788
ASTE014172	-1	0.0423992	0.957601
ASTE014713	-1	0.013708	0.986292
ASTE014370	-1	0.0389633	0.961037
ASTE014994	-1	0.0223858	0.977614
ASTE014986	-1	0.0306818	0.969318
ASTE014243	-1	0.0067868	0.993213
ASTE014115	-1	0.0212956	0.978704
ASTE015191	-1	0.0212791	0.978721
ASTE014905	-1	0.0223096	0.97769
ASTE014268	-1	0.0248511	0.975149
ASTE014693	-1	0.0683219	0.931678
ASTE014192	-1	0.0186929	0.981307
ASTE014668	-1	0.0347301	0.96527
ASTE014594	-1	0.0309028	0.969097
ASTE014583	-1	0.0685886	0.931411
ASTE014082	-1	0.0127942	0.987206
ASTE014031	-1	0.0513529	0.948647
ASTE015203	-1	0.0916006	0.908399
ASTE014348	-1	0.0271963	0.972804
ASTE014262	-1	9.11284e-06	0.999991
ASTE015135	-1	0.0294195	0.970581
ASTE014978	-1	0.0121912	0.987809
ASTE014782	-1	0.0349859	0.965014
ASTE014667	-1	0.128878	0.871122
ASTE014630	-1	0.00441888	0.995581
ASTE015194	-1	0.0186483	0.981352
ASTE015120	-1	0.0433837	0.956616
ASTE014548	-1	0.0162775	0.983722
ASTE014727	-1	0.0180607	0.981939
ASTE014486	-1	0.0337951	0.966205
ASTE014358	-1	0.0465842	0.953416
ASTE015034	-1	0.0230558	0.976944
ASTE014092	-1	0.0190487	0.980951
ASTE014666	-1	0.0216967	0.978303
ASTE014388	-1	0.0222692	0.977731
ASTE014359	-1	0.0375041	0.962496
ASTE015119	-1	0.0297857	0.970214
ASTE014749	-1	0.0518394	0.948161
ASTE014459	-1	0.0351282	0.964872
ASTE015180	-1	0.0157326	0.984267
ASTE014715	-1	0.0272342	0.972766
ASTE014865	-1	0.0340152	0.965985
ASTE014645	-1	0.0529568	0.947043
ASTE014184	-1	0.0325268	0.967473
ASTE014707	-1	0.0149231	0.985077
ASTE014833	-1	0.0125574	0.987443
ASTE014304	-1	0.0221927	0.977807
ASTE014795	-1	0.0487948	0.951205
ASTE014114	-1	0.071144	0.928856
ASTE014305	-1	0.0211075	0.978892
ASTE015174	-1	0.0219939	0.978006
ASTE014347	-1	0.0410541	0.958946
ASTE014282	-1	0.00786356	0.992136
ASTE014419	-1	0.00978551	0.990214
ASTE015156	-1	0.0355784	0.964422
ASTE014772	-1	0.015354	0.984646
ASTE015094	-1	0.0197524	0.980248
ASTE015195	-1	0.0270011	0.972999
ASTE015126	-1	0.0261648	0.973835
ASTE014866	-1	0.0298261	0.970174
ASTE014586	-1	0.0880528	0.911947
ASTE014029	-1	0.0452762	0.954724
ASTE014650	-1	0.0328661	0.967134
ASTE015075	-1	0.0518639	0.948136
ASTE014844	-1	0.0043257	0.995674
ASTE014439	-1	0.024881	0.975119
ASTE014302	-1	0.021948	0.978052
ASTE015051	-1	0.0747178	0.925282
ASTE014756	-1	0.0355299	0.96447
ASTE014680	-1	0.0296297	0.97037
ASTE014328	-1	0.0371499	0.96285
ASTE015065	-1	0.0219288	0.978071
ASTE014171	-1	0.0154538	0.984546
ASTE014914	-1	0.0206623	0.979338
ASTE014846	-1	0.0355943	0.964406
ASTE014098	-1	0.0120943	0.987906
ASTE014265	-1	0.0508449	0.949155
ASTE014081	-1	0.0362415	0.963759
ASTE014326	-1	0.0311951	0.968805
ASTE015177	-1	0.15465	0.84535
ASTE014449	-1	0.0164811	0.983519
ASTE014194	-1	0.0166888	0.983311
ASTE014773	-1	0.024971	0.975029
ASTE014042	-1	0.0404946	0.959505
ASTE014572	-1	0.0225693	0.977431
ASTE014396	-1	0.0193688	0.980631
ASTE014658	-1	0.0348106	0.965189
ASTE014335	-1	0.0397294	0.960271
ASTE014478	-1	0.0304302	0.96957
ASTE014156	-1	0.0252093	0.974791
ASTE014015	-1	0.0735699	0.92643
ASTE014144	-1	0.0168288	0.983171
ASTE014153	-1	0.0146625	0.985337
ASTE014022	-1	0.0547553	0.945245
ASTE015179	-1	0.025211	0.974789
ASTE014996	-1	0.0339161	0.966084
ASTE014851	-1	0.0233926	0.976607
ASTE015026	-1	0.0274394	0.972561
ASTE015214	-1	0.00870901	0.991291
ASTE014897	-1	0.00727189	0.992728
ASTE014648	-1	0.088252	0.911748
ASTE014677	-1	0.0144316	0.985568
ASTE014291	-1	5.35804e-06	0.999995
ASTE014333	-1	0.0132586	0.986741
ASTE014794	-1	0.0288816	0.971118
ASTE014310	-1	0.0315116	0.968488
ASTE014281	-1	0.0359553	0.964045
ASTE014989	-1	0.0412271	0.958773
ASTE014309	-1	0.207192	0.792808
ASTE015263	-1	0.0153916	0.984608
ASTE015305	-1	0.021843	0.978157
ASTE015046	-1	0.0339013	0.966099
ASTE014342	-1	0.0250509	0.974949
ASTE014021	-1	0.0342062	0.965794
ASTE014078	-1	0.00886698	0.991133
ASTE014842	-1	0.0431686	0.956831
ASTE014375	-1	0.0185421	0.981458
ASTE015122	-1	0.0180635	0.981936
ASTE014224	-1	0.0132474	0.986753
ASTE014105	-1	0.0244474	0.975553
ASTE014485	-1	0.0336409	0.966359
ASTE014185	-1	0.0165462	0.983454
ASTE014461	-1	0.0152326	0.984767
ASTE015062	-1	0.192771	0.807229
ASTE014390	-1	0.0242442	0.975756
ASTE014839	-1	0.0153915	0.984608
ASTE014768	-1	0.0356318	0.964368
ASTE014915	-1	0.0220088	0.977991
ASTE014841	-1	0.0147924	0.985208
ASTE014765	-1	0.021147	0.978853
ASTE014758	-1	0.0102492	0.989751
ASTE014278	-1	0.0694892	0.930511
ASTE014599	-1	0.0226079	0.977392
ASTE014215	-1	0.0385742	0.961426
ASTE014039	-1	1.00956e-05	0.99999
ASTE014752	-1	0.0497931	0.950207
ASTE014960	-1	0.045318	0.954682
ASTE015091	-1	0.0252801	0.97472
ASTE014702	-1	0.0895355	0.910464
ASTE014155	-1	0.0447494	0.955251
ASTE014091	-1	0.0172936	0.982706
ASTE014177	-1	0.0140608	0.985939
ASTE014167	-1	0.0336744	0.966326
ASTE014654	-1	0.0270835	0.972917
ASTE014864	-1	0.0462886	0.953711
ASTE014472	-1	0.0405908	0.959409
ASTE014553	-1	0.0339898	0.96601
ASTE014460	-1	0.0309554	0.969045
ASTE015242	-1	0.0242519	0.975748
ASTE014406	-1	0.0296298	0.97037
ASTE014568	-1	0.0431859	0.956814
ASTE014991	-1	0.0307653	0.969235
ASTE014546	-1	0.0417492	0.958251
ASTE015028	-1	0.0159907	0.984009
ASTE015254	-1	0.0711926	0.928807
ASTE014122	-1	0.0598731	0.940127
ASTE014644	-1	0.0309568	0.969043
ASTE014875	-1	0.0255922	0.974408
ASTE014386	-1	0.0332667	0.966733
ASTE015077	-1	0.00770464	0.992295
ASTE014383	-1	0.0181277	0.981872
ASTE014660	-1	0.0199401	0.98006
ASTE014837	-1	0.0386366	0.961363
ASTE014856	-1	0.0103746	0.989625
ASTE014298	-1	0.0274698	0.97253
ASTE014012	-1	0.0146128	0.985387
ASTE014871	-1	0.0189331	0.981067
ASTE015227	-1	0.0245938	0.975406
ASTE015066	-1	0.0725887	0.927411
ASTE014451	-1	0.00627614	0.993724
ASTE014163	-1	0.0433253	0.956675
ASTE014609	-1	0.0200192	0.979981
ASTE014719	-1	0.0250301	0.97497
ASTE014102	-1	0.0131941	0.986806
ASTE015213	-1	0.0205019	0.979498
ASTE014056	-1	0.0315233	0.968477
ASTE015102	-1	0.0330033	0.966997
ASTE014911	-1	0.0602691	0.939731
ASTE014090	-1	0.0253253	0.974675
ASTE014220	-1	0.0187465	0.981254
ASTE014821	-1	0.0271011	0.972899
ASTE014867	-1	0.0750654	0.924935
ASTE015176	-1	0.0209845	0.979016
ASTE014891	-1	0.0389962	0.961004
ASTE014635	-1	0.0622073	0.937793
ASTE014209	-1	0.0219916	0.978008
ASTE015052	-1	0.0919586	0.908041
ASTE015036	-1	0.0235395	0.97646
ASTE014264	-1	0.0326144	0.967386
ASTE014520	-1	0.013515	0.986485
ASTE014168	-1	0.0149854	0.985015
ASTE014557	-1	0.012691	0.987309
ASTE015097	-1	0.0226184	0.977382
ASTE014522	-1	0.0532968	0.946703
ASTE014009	-1	0.0364976	0.963502
ASTE014532	-1	0.0090016	0.990998
ASTE014062	-1	0.028863	0.971137
ASTE014843	-1	0.0134851	0.986515
ASTE015249	-1	0.0560532	0.943947
ASTE014290	-1	0.071471	0.928529
ASTE015081	-1	0.0466209	0.953379
ASTE014781	-1	0.0213692	0.978631
ASTE014223	-1	0.0125566	0.987443
ASTE015127	-1	0.00805725	0.991943
ASTE014157	-1	0.0343099	0.96569
ASTE015209	-1	0.0269669	0.973033
ASTE014945	-1	0.0325438	0.967456
ASTE014370	-1	0.0468673	0.953133
ASTE014498	-1	0.0920226	0.907977
ASTE014130	-1	0.0487564	0.951244
ASTE014479	-1	0.0629846	0.937015
ASTE014726	-1	0.0222213	0.977779
ASTE014055	-1	0.0503616	0.949638
ASTE015266	-1	0.0134262	0.986574
ASTE014332	-1	0.0217375	0.978262
ASTE014812	-1	0.0190027	0.980997
ASTE014488	-1	0.0115908	0.988409
ASTE014611	-1	0.0290196	0.97098
ASTE014329	-1	0.0414097	0.95859
ASTE014908	-1	0.0384319	0.961568
ASTE014909	-1	0.0293414	0.970659
ASTE015014	-1	0.017687	0.982313
ASTE014926	-1	0.0151812	0.984819
ASTE014051	-1	0.0205263	0.979474
ASTE014942	-1	0.0786888	0.921311
ASTE015277	-1	0.0138594	0.986141
ASTE014845	-1	0.0152354	0.984765
ASTE014664	-1	0.0277353	0.972265
ASTE014574	-1	0.0313559	0.968644
ASTE014982	-1	0.0310856	0.968914
ASTE014647	-1	0.0236885	0.976312
ASTE014500	-1	0.00914758	0.990852
ASTE014250	-1	0.0811277	0.918872
ASTE015067	-1	0.00448742	0.995513
ASTE014369	-1	0.0204833	0.979517
ASTE015129	-1	0.00970369	0.990296
ASTE015050	-1	0.0306174	0.969383
ASTE014138	-1	0.00878621	0.991214
ASTE015238	-1	0.0129896	0.98701
ASTE014171	-1	0.0244373	0.975563
ASTE014597	-1	0.00777245	0.992228
ASTE014323	-1	0.0353619	0.964638
ASTE015145	-1	0.0299114	0.970089
ASTE015130	-1	0.0258482	0.974152
ASTE014827	-1	0.0174346	0.982565
ASTE014394	-1	0.0293086	0.970691
ASTE014802	-1	0.0181779	0.981822
ASTE014767	-1	0.0232238	0.976776
ASTE015188	-1	0.040446	0.959554
ASTE014325	-1	0.0657205	0.93428
ASTE014932	-1	0.0181962	0.981804
ASTE014301	-1	0.00554761	0.994452
ASTE014373	-1	0.0487564	0.951244
ASTE014916	-1	0.0315752	0.968425
ASTE014410	-1	0.0382711	0.961729
ASTE015199	-1	0.0360956	0.963904
ASTE015101	-1	0.0953155	0.904685
ASTE014703	-1	0.0207864	0.979214
ASTE014465	-1	0.175163	0.824837
ASTE014227	-1	0.130202	0.869798
ASTE015302	-1	0.036945	0.963055
ASTE014696	-1	0.0930701	0.90693
ASTE014544	-1	0.0442868	0.955713
ASTE014931	-1	0.00892011	0.99108
ASTE014678	-1	0.017701	0.982299
ASTE014885	-1	0.0211196	0.97888
ASTE014596	-1	0.00488687	0.995113
ASTE014350	-1	0.0372897	0.96271
ASTE014289	-1	0.0238224	0.976178
ASTE014086	-1	0.0235592	0.976441
ASTE014807	-1	0.0278548	0.972145
ASTE014315	-1	0.0326776	0.967322
ASTE015294	-1	0.0144286	0.985571
ASTE015095	-1	0.0154184	0.984582
ASTE014728	-1	0.0109637	0.989036
ASTE014698	-1	0.0241429	0.975857
ASTE014665	-1	0.0396459	0.960354
ASTE014901	-1	0.0747462	0.925254
ASTE014372	-1	0.0402271	0.959773
ASTE014237	-1	0.0292089	0.970791
ASTE014236	-1	0.0899382	0.910062
ASTE014311	-1	0.00773191	0.992268
ASTE015181	-1	0.0229857	0.977014
ASTE014816	-1	0.0282548	0.971745
ASTE014371	-1	0.0151538	0.984846
ASTE015008	-1	0.012583	0.987417
ASTE015180	-1	0.014757	0.985243
ASTE015000	-1	0.0180372	0.981963
ASTE014491	-1	0.1648	0.8352
ASTE014239	-1	0.0219503	0.97805
ASTE014913	-1	0.0285895	0.971411
ASTE014690	-1	0.0412011	0.958799
ASTE014368	-1	0.0283849	0.971615
ASTE014178	-1	0.0292833	0.970717
ASTE014050	-1	0.0408571	0.959143
ASTE015040	-1	0.00386119	0.996139
ASTE015057	-1	0.0339379	0.966062
ASTE014395	-1	0.0146936	0.985306
ASTE014231	-1	0.037934	0.962066
ASTE015231	-1	0.0237288	0.976271
ASTE014815	-1	0.0214478	0.978552
ASTE014426	-1	0.0104123	0.989588
ASTE015078	-1	0.0109874	0.989013
ASTE014351	-1	0.0204183	0.979582
ASTE015171	-1	0.140397	0.859603
ASTE014040	-1	0.0517425	0.948257
ASTE014539	-1	0.0155258	0.984474
ASTE014920	-1	0.0253877	0.974612
ASTE014718	-1	0.0119136	0.988086
ASTE014025	-1	0.0334671	0.966533
ASTE014470	-1	0.0300938	0.969906
ASTE014627	-1	0.0543592	0.945641
ASTE014938	-1	0.085471	0.914529
ASTE014453	-1	0.0389345	0.961066
ASTE015261	-1	0.0172251	0.982775
ASTE015173	-1	0.0105872	0.989413
ASTE014624	-1	0.0235709	0.976429
ASTE015283	-1	0.0162392	0.983761
ASTE015218	-1	0.0697139	0.930286
ASTE014468	-1	0.0308844	0.969116
ASTE015256	-1	0.0204174	0.979583
ASTE014592	-1	0.0514636	0.948536
ASTE014317	-1	0.0260322	0.973968
ASTE015184	-1	0.0786856	0.921314
ASTE014573	-1	0.00351493	0.996485
ASTE014863	-1	0.0386592	0.961341
ASTE015204	-1	0.0643246	0.935675
ASTE014235	-1	0.0675869	0.932413
ASTE015287	-1	0.0319044	0.968096
ASTE014777	-1	0.0451933	0.954807
ASTE014494	-1	0.0160384	0.983962
ASTE014196	-1	0.0664369	0.933563
ASTE014958	-1	0.00498343	0.995017
ASTE014560	-1	0.0267418	0.973258
ASTE014484	-1	0.0262402	0.97376
ASTE014377	-1	0.0270163	0.972984
ASTE014014	-1	0.0508786	0.949121
ASTE015232	-1	0.0213337	0.978666
ASTE014003	-1	0.00807882	0.991921
ASTE015017	-1	0.0310192	0.968981
ASTE014606	-1	0.0145636	0.985436
ASTE015264	-1	0.0193128	0.980687
ASTE014437	-1	0.0482567	0.951743
ASTE014762	-1	0.0539172	0.946083
ASTE014701	-1	0.113652	0.886348
ASTE015019	-1	0.050202	0.949798
ASTE014797	-1	0.0683228	0.931677
ASTE015253	-1	0.127431	0.872569
ASTE014139	-1	0.0079331	0.992067
ASTE014119	-1	0.0378653	0.962135
ASTE014497	-1	0.0155466	0.984453
ASTE014412	-1	0.0140738	0.985926
ASTE015099	-1	0.0432114	0.956789
ASTE014878	-1	0.0315974	0.968403
ASTE014776	-1	0.00953729	0.990463
ASTE014852	-1	0.0355533	0.964447
ASTE014700	-1	0.0380783	0.961922
ASTE011799	-1	0.0283617	0.971638
ASTE014133	-1	0.0273162	0.972684
ASTE014349	-1	0.0520156	0.947984
ASTE015293	-1	0.0221993	0.977801
ASTE014689	-1	0.0311414	0.968859
ASTE015044	-1	0.063856	0.936144
ASTE014523	-1	0.0314428	0.968557
ASTE014095	-1	0.0314215	0.968578
ASTE015134	-1	0.0270364	0.972964
ASTE014872	-1	0.135412	0.864588
ASTE014207	-1	0.0213401	0.97866
ASTE014692	-1	0.0216009	0.978399
ASTE014198	-1	0.00652771	0.993472
ASTE014413	-1	0.0476359	0.952364
ASTE014128	-1	0.00274284	0.997257
ASTE014663	-1	0.0201549	0.979845
ASTE014956	-1	0.019255	0.980745
ASTE014471	-1	0.0403324	0.959668
ASTE015069	-1	0.042751	0.957249
ASTE014830	-1	0.0191916	0.980808
ASTE014588	-1	0.0148729	0.985127
ASTE015275	-1	0.0358132	0.964187
ASTE015221	-1	0.0190703	0.98093
ASTE014823	-1	0.0278331	0.972167
ASTE014001	-1	0.0175021	0.982498
ASTE014808	-1	0.04607	0.95393
ASTE014464	-1	0.0436371	0.956363
ASTE014629	-1	0.0242005	0.9758
ASTE014400	-1	0.0449483	0.955052
ASTE015082	-1	0.0411636	0.958836
ASTE014276	-1	0.0977878	0.902212
ASTE014233	-1	0.055543	0.944457
ASTE015206	-1	0.016678	0.983322
ASTE014183	-1	0.0361437	0.963856
ASTE014338	-1	0.0292481	0.970752
ASTE015060	-1	0.0209402	0.97906
ASTE014554	-1	0.0164505	0.983549
ASTE015285	-1	0.00648183	0.993518
ASTE014917	-1	0.0225597	0.97744
ASTE014275	-1	0.0232654	0.976735
ASTE014661	-1	0.0277048	0.972295
ASTE014151	-1	0.0594824	0.940518
ASTE015304	-1	0.054147	0.945853
ASTE014341	-1	0.0157491	0.984251
ASTE015153	-1	0.0424353	0.957565
ASTE015152	-1	0.0429238	0.957076
ASTE014973	-1	0.0252335	0.974766
ASTE015274	-1	0.0191977	0.980802
ASTE015093	-1	0.0116148	0.988385
ASTE014900	-1	0.0340913	0.965909
ASTE014514	-1	0.0238006	0.976199
ASTE014113	-1	0.0743993	0.925601
ASTE014211	-1	0.0213005	0.978699
ASTE014175	-1	0.0306634	0.969337
ASTE015299	-1	0.0459839	0.954016
ASTE014036	-1	0.0402089	0.959791
ASTE014106	-1	0.0296706	0.970329
ASTE014709	-1	0.023612	0.976388
ASTE014504	-1	0.0226852	0.977315
ASTE014073	-1	0.0576232	0.942377
ASTE015165	-1	0.0219081	0.978092
ASTE015150	-1	0.0212691	0.978731
ASTE014771	-1	0.0449612	0.955039
ASTE014222	-1	0.0607557	0.939244
ASTE014850	-1	0.0576684	0.942332
ASTE014112	-1	0.0291066	0.970893
ASTE014069	-1	0.025402	0.974598
ASTE014181	-1	0.0206765	0.979323
ASTE014084	-1	0.0337137	0.966286
ASTE015178	-1	0.115239	0.884761
ASTE015043	-1	0.00672681	0.993273
ASTE014939	-1	0.0914976	0.908502
ASTE015064	-1	0.0254033	0.974597
ASTE014258	-1	0.0150617	0.984938
ASTE014759	-1	0.0710799	0.92892
ASTE014087	-1	0.0507036	0.949296
ASTE015247	-1	0.030736	0.969264
ASTE014444	-1	0.00427114	0.995729
ASTE014849	-1	0.00806491	0.991935
ASTE015058	-1	0.0146179	0.985382
ASTE014229	-1	0.0213817	0.978618
ASTE014053	-1	0.0161744	0.983826
ASTE014150	-1	0.0706406	0.929359
ASTE014313	-1	0.0234113	0.976589
ASTE014189	-1	0.0299924	0.970008
ASTE014483	-1	0.0611275	0.938873
ASTE014208	-1	0.0491125	0.950888
ASTE014141	-1	0.0508976	0.949102
ASTE015241	-1	0.0570016	0.942998
ASTE015041	-1	0.0309855	0.969014
ASTE014957	-1	0.0270602	0.97294
ASTE014537	-1	0.0365325	0.963468
ASTE014286	-1	0.0632105	0.936789
ASTE014154	-1	0.0394435	0.960557
ASTE014095	-1	0.03425	0.96575
ASTE015280	-1	0.0367239	0.963276
ASTE014857	-1	0.0189634	0.981037
ASTE014416	-1	0.0173192	0.982681
ASTE015090	-1	0.00459645	0.995404
ASTE014712	-1	0.0131577	0.986842
ASTE015106	-1	0.0430449	0.956955
ASTE015279	-1	0.0288953	0.971105
ASTE014625	-1	0.0265691	0.973431
ASTE014569	-1	0.0483121	0.951688
ASTE014402	-1	0.0397253	0.960275
ASTE014681	-1	0.0482422	0.951758
ASTE014525	-1	0.0191584	0.980842
ASTE015149	-1	0.0154158	0.984584
ASTE015116	-1	0.00682022	0.99318
ASTE015255	-1	0.173089	0.826911
ASTE014148	-1	0.113616	0.886384
ASTE014540	-1	0.0452415	0.954759
ASTE015281	-1	0.0233767	0.976623
ASTE015001	-1	0.0362303	0.96377
ASTE014466	-1	0.035863	0.964137
ASTE014234	-1	0.0556218	0.944378
ASTE015237	-1	0.0120547	0.987945
ASTE015048	-1	0.0387038	0.961296
ASTE014415	-1	0.0661015	0.933899
ASTE014316	-1	0.0145608	0.985439
ASTE014228	-1	0.013024	0.986976
ASTE014137	-1	0.0195293	0.980471
ASTE014099	-1	0.0128391	0.987161
ASTE014345	-1	0.0310861	0.968914
ASTE014925	-1	0.0400133	0.959987
ASTE014085	-1	0.0680155	0.931985
ASTE015086	-1	0.026081	0.973919
ASTE014550	-1	0.011348	0.988652
ASTE014180	-1	0.0394432	0.960557
ASTE014039	-1	0.022373	0.977627
ASTE014634	-1	0.0255446	0.974455
ASTE014120	-1	0.0254068	0.974593
ASTE014246	-1	0.0432096	0.95679
ASTE015006	-1	0.0203224	0.979678
ASTE014861	-1	0.0390114	0.960989
ASTE014376	-1	0.0110554	0.988945
ASTE014513	-1	0.0150985	0.984901
ASTE014452	-1	0.0215907	0.978409
ASTE014152	-1	0.0819265	0.918074
ASTE014985	-1	0.0229913	0.977009
ASTE014418	-1	0.0163556	0.983644
ASTE015015	-1	0.0361351	0.963865
ASTE014272	-1	0.0183088	0.981691
ASTE014921	-1	0.0349373	0.965063
ASTE014004	-1	0.0193356	0.980664
ASTE014923	-1	0.0368483	0.963152
ASTE014761	-1	0.0167183	0.983282
ASTE014337	-1	0.0909466	0.909053
ASTE014547	-1	0.0211983	0.978802
ASTE014873	-1	0.0149949	0.985005
ASTE015266	-1	0.0142212	0.985779
ASTE014879	-1	0.0804412	0.919559
ASTE014280	-1	0.0338411	0.966159
ASTE015208	-1	0.025209	0.974791
ASTE014018	-1	0.176011	0.823989
ASTE014910	-1	0.0440023	0.955998
ASTE014363	-1	0.0623771	0.937623
ASTE014725	-1	0.0278575	0.972143
ASTE014740	-1	0.0121049	0.987895
ASTE014283	-1	0.0161835	0.983817
ASTE014193	-1	0.0334328	0.966567
ASTE014366	-1	0.0120785	0.987921
ASTE014629	-1	0.0154429	0.984557
ASTE014336	-1	0.0247248	0.975275
ASTE014567	-1	0.179359	0.820641
ASTE014914	-1	0.0778881	0.922112
ASTE015265	-1	0.0176756	0.982324
ASTE014242	-1	0.0322372	0.967763
ASTE014226	-1	0.0130711	0.986929
ASTE014784	-1	0.0366863	0.963314
ASTE014118	-1	0.0277598	0.97224
ASTE014498	-1	0.176959	0.823041
ASTE014088	-1	0.0418096	0.95819
ASTE015182	-1	0.0346018	0.965398
ASTE015162	-1	0.0391476	0.960852
ASTE014002	-1	0.0491926	0.950807
ASTE014117	-1	0.0211882	0.978812
ASTE014653	-1	0.0165844	0.983416
ASTE014801	-1	0.0283951	0.971605
ASTE014206	-1	0.042024	0.957976
ASTE015224	-1	0.0327819	0.967218
ASTE014285	-1	0.045781	0.954219
ASTE014424	-1	0.0145863	0.985414
ASTE014730	-1	0.0362181	0.963782
ASTE014200	-1	0.0238176	0.976182
ASTE015151	-1	0.0376262	0.962374
ASTE014591	-1	0.0122474	0.987753
ASTE014962	-1	0.0467698	0.95323
ASTE015110	-1	0.011054	0.988946
ASTE014455	-1	0.05553	0.94447
ASTE014195	-1	0.0287624	0.971238
ASTE014711	-1	0.0275672	0.972433
ASTE014096	-1	0.0171629	0.982837
ASTE014004	-1	0.00652714	0.993473
ASTE014127	-1	0.021081	0.978919
ASTE015033	-1	0.00408229	0.995918
ASTE014722	-1	0.0292147	0.970785
ASTE014988	-1	0.0415071	0.958493
ASTE014697	-1	0.0316797	0.96832
ASTE014248	-1	0.114805	0.885195
ASTE014191	-1	0.0289274	0.971073
ASTE014679	-1	0.0834321	0.916568
ASTE014724	-1	0.0400488	0.959951
ASTE014016	-1	0.0371427	0.962857
ASTE014881	-1	0.0390969	0.960903
ASTE015292	-1	0.0267171	0.973283
ASTE014343	-1	0.0364148	0.963585
ASTE014446	-1	0.00598432	0.994016
ASTE014178	-1	0.0222749	0.977725
ASTE014260	-1	0.0231636	0.976836
ASTE014882	-1	0.022388	0.977612
ASTE014944	-1	0.0386621	0.961338
ASTE015298	-1	0.00900972	0.99099
ASTE014080	-1	0.0419917	0.958008
ASTE014505	-1	0.0653679	0.934632
ASTE014057	-1	0.0299315	0.970068
ASTE014188	-1	0.0427283	0.957272
ASTE014254	-1	0.0284165	0.971583
ASTE014763	-1	0.0352287	0.964771
ASTE015291	-1	0.0518781	0.948122
ASTE014778	-1	0.0773242	0.922676
ASTE014980	-1	0.0238106	0.976189
ASTE014961	-1	0.0146451	0.985355
ASTE014987	-1	0.0438712	0.956129
ASTE014649	-1	0.0268835	0.973116
ASTE014066	-1	0.0277757	0.972224
ASTE014517	-1	0.017475	0.982525
ASTE014443	-1	0.0715652	0.928435
ASTE014704	-1	0.0367802	0.96322
ASTE014796	-1	0.0191204	0.98088
ASTE014545	-1	0.0245576	0.975442
ASTE015027	-1	0.0160354	0.983965
ASTE014353	-1	0.0258326	0.974167
ASTE015038	-1	0.0395563	0.960444
ASTE015233	-1	0.00980174	0.990198
ASTE014019	-1	0.0211442	0.978856
ASTE014558	-1	0.0312083	0.968792
ASTE014340	-1	0.014541	0.985459
ASTE014083	-1	0.13492	0.86508
ASTE014417	-1	0.0248733	0.975127
ASTE015296	-1	0.0522099	0.94779
ASTE014742	-1	0.0285699	0.97143
ASTE014140	-1	0.0129588	0.987041
ASTE015244	-1	0.0154103	0.98459
ASTE015128	-1	0.0339422	0.966058
ASTE014780	-1	0.0203914	0.979609
ASTE014954	-1	0.0102733	0.989727
ASTE014481	-1	0.0307016	0.969298
ASTE014158	-1	0.0278161	0.972184
ASTE014723	-1	0.126364	0.873636
ASTE014383	-1	0.0403508	0.959649
ASTE014577	-1	0.0344283	0.965572
ASTE014963	-1	0.0460794	0.953921
ASTE014617	-1	0.0172086	0.982791
ASTE014836	-1	0.0276882	0.972312
ASTE015260	-1	0.0137787	0.986221
ASTE014632	-1	0.0536055	0.946394
ASTE014506	-1	0.138805	0.861195
ASTE014533	-1	0.0380135	0.961987
ASTE015056	-1	0.0424625	0.957538
ASTE014142	-1	0.014886	0.985114
ASTE014743	-1	0.0267671	0.973233
ASTE015108	-1	0.0276685	0.972332
ASTE015246	-1	0.0262832	0.973717
ASTE014684	-1	0.0280391	0.971961
ASTE014047	-1	0.0457114	0.954289
ASTE014854	-1	0.0176562	0.982344
ASTE014906	-1	0.0572195	0.94278
ASTE014541	-1	0.0784014	0.921599
ASTE015215	-1	0.011417	0.988583
ASTE015083	-1	0.0329528	0.967047
ASTE015235	-1	0.0402335	0.959767
ASTE014477	-1	0.0287507	0.971249
ASTE014268	-1	0.0368892	0.963111
ASTE014378	-1	0.0310947	0.968905
ASTE014656	-1	0.0469842	0.953016
ASTE014357	-1	0.0155974	0.984403
ASTE014474	-1	0.110422	0.889578
ASTE014754	-1	0.0417712	0.958229
ASTE014249	-1	0.0493779	0.950622
ASTE015138	-1	0.0176671	0.982333
ASTE015133	-1	0.0165629	0.983437
ASTE014535	-1	0.0283712	0.971629
ASTE014825	-1	0.0251688	0.974831
ASTE014811	-1	0.0837897	0.91621
ASTE015042	-1	0.0154277	0.984572
ASTE014186	-1	0.0240059	0.975994
ASTE014741	-1	0.0246351	0.975365
ASTE015286	-1	0.0196107	0.980389
ASTE014787	-1	0.0911089	0.908891
ASTE014129	-1	0.0135047	0.986495
ASTE014179	-1	0.0160545	0.983946
ASTE015024	-1	0.0284164	0.971584
ASTE014024	-1	0.0357719	0.964228
ASTE015079	-1	0.0284777	0.971522
ASTE014605	-1	0.0160379	0.983962
ASTE014911	-1	0.159243	0.840757
ASTE014273	-1	0.0378437	0.962156
ASTE014213	-1	0.0196428	0.980357
ASTE015122	-1	0.0250039	0.974996
ASTE014710	-1	0.0254697	0.97453
ASTE015123	-1	0.0378883	0.962112
ASTE014970	-1	0.0546549	0.945345
ASTE014482	-1	0.0574934	0.942507
ASTE014519	-1	0.0622114	0.937789
ASTE014685	-1	0.0284029	0.971597
ASTE014688	-1	0.0719812	0.928019
ASTE014566	-1	0.0222909	0.977709
ASTE014360	-1	0.0230465	0.976953
ASTE014912	-1	0.0122304	0.98777
ASTE014216	-1	0.0404373	0.959563
ASTE014266	-1	0.0337844	0.966216
[truncated: 518 more rows]

## Sheet: JAK
JAK pathway SVM prediction
Anopheles stephensi gene Id	Prediction	Positive prediction score	Negative prediction score
ASTE005475	1	0.824377	0.175623
ASTE010885	1	0.52665	0.47335
ASTE008754	1	0.532693	0.467307
ASTE015013	1	0.72137	0.27863
ASTE000426	-1	0.0121466	0.987853
ASTE000168	-1	0.021943	0.978057
ASTE000731	-1	0.020354	0.979646
ASTE000639	-1	0.00956883	0.990431
ASTE000280	-1	0.00918442	0.990816
ASTE000509	-1	0.0198351	0.980165
ASTE000536	-1	0.0115922	0.988408
ASTE000353	-1	0.0094325	0.990568
ASTE000342	-1	0.0210621	0.978938
ASTE000163	-1	0.0131486	0.986851
ASTE000624	-1	0.00896863	0.991031
ASTE000613	-1	0.013187	0.986813
ASTE000594	-1	0.0135599	0.98644
ASTE000487	-1	0.0114186	0.988581
ASTE000376	-1	0.00951876	0.990481
ASTE000081	-1	0.00851384	0.991486
ASTE000733	-1	0.0159327	0.984067
ASTE000191	-1	0.00872695	0.991273
ASTE000235	-1	0.0119429	0.988057
ASTE000084	-1	0.0122342	0.987766
ASTE000516	-1	0.025761	0.974239
ASTE000517	-1	0.0175497	0.98245
ASTE000097	-1	0.0171416	0.982858
ASTE000667	-1	0.00740133	0.992599
ASTE000718	-1	0.0110745	0.988925
ASTE000497	-1	0.0120107	0.987989
ASTE000742	-1	0.0177173	0.982283
ASTE000152	-1	0.0142091	0.985791
ASTE000502	-1	0.015367	0.984633
ASTE000442	-1	0.0154619	0.984538
ASTE000070	-1	0.0116554	0.988345
ASTE000610	-1	0.0145033	0.985497
ASTE000099	-1	0.0130363	0.986964
ASTE000428	-1	0.0324043	0.967596
ASTE000026	-1	0.0152982	0.984702
ASTE000192	-1	0.0133282	0.986672
ASTE000112	-1	0.0183305	0.981669
ASTE000638	-1	0.0104477	0.989552
ASTE000449	-1	0.0129947	0.987005
ASTE000166	-1	0.0137547	0.986245
ASTE000486	-1	0.0126998	0.9873
ASTE000512	-1	0.00736987	0.99263
ASTE000293	-1	0.012898	0.987102
ASTE000223	-1	0.0205551	0.979445
ASTE000722	-1	0.0192316	0.980768
ASTE000467	-1	0.00997229	0.990028
ASTE000544	-1	0.0196692	0.980331
ASTE000261	-1	0.00999159	0.990008
ASTE000073	-1	0.0103312	0.989669
ASTE000262	-1	0.0835498	0.91645
ASTE000270	-1	0.0223723	0.977628
ASTE000653	-1	0.0104929	0.989507
ASTE000567	-1	0.0123165	0.987684
ASTE000227	-1	0.0109731	0.989027
ASTE000640	-1	0.00700995	0.99299
ASTE000391	-1	0.0146031	0.985397
ASTE000031	-1	0.0102669	0.989733
ASTE000418	-1	0.0203003	0.9797
ASTE000664	-1	0.0107691	0.989231
ASTE000093	-1	0.0143558	0.985644
ASTE000725	-1	0.00894286	0.991057
ASTE000231	-1	0.0312666	0.968733
ASTE000350	-1	0.0123308	0.987669
ASTE000507	-1	0.0274385	0.972562
ASTE000593	-1	0.012174	0.987826
ASTE000316	-1	0.0104925	0.989507
ASTE000257	-1	0.0166196	0.98338
ASTE000229	-1	0.019775	0.980225
ASTE000585	-1	0.0147798	0.98522
ASTE000623	-1	0.0103066	0.989693
ASTE001446	-1	0.0113728	0.988627
ASTE001048	-1	0.0172341	0.982766
ASTE001209	-1	0.00980716	0.990193
ASTE001301	-1	0.0137092	0.986291
ASTE000816	-1	0.0114239	0.988576
ASTE001005	-1	0.0211728	0.978827
ASTE001199	-1	0.0180516	0.981948
ASTE000895	-1	0.0125059	0.987494
ASTE001334	-1	0.0165095	0.983491
ASTE000845	-1	0.00703664	0.992963
ASTE000905	-1	0.0222146	0.977785
ASTE001189	-1	0.0181274	0.981873
ASTE001487	-1	0.0148218	0.985178
ASTE001278	-1	0.0260273	0.973973
ASTE001247	-1	0.00854092	0.991459
ASTE001120	-1	0.0665067	0.933493
ASTE001417	-1	0.0117394	0.988261
ASTE001218	-1	0.0386597	0.96134
ASTE001519	-1	0.014824	0.985176
ASTE000964	-1	0.012506	0.987494
ASTE001019	-1	0.00851725	0.991483
ASTE001419	-1	0.0206701	0.97933
ASTE001513	-1	0.0158155	0.984185
ASTE001451	-1	0.0115848	0.988415
ASTE001052	-1	0.0209143	0.979086
ASTE000913	-1	0.0155391	0.984461
ASTE001572	-1	0.00764801	0.992352
ASTE001032	-1	0.0154651	0.984535
ASTE000868	-1	0.0114514	0.988549
ASTE001204	-1	0.0202393	0.979761
ASTE001461	-1	0.014364	0.985636
ASTE001368	-1	0.0185275	0.981472
ASTE001488	-1	0.0155417	0.984458
ASTE001276	-1	0.0139692	0.986031
ASTE001613	-1	0.0105286	0.989471
ASTE000787	-1	0.0567691	0.943231
ASTE001187	-1	0.0132452	0.986755
ASTE001066	-1	0.0209943	0.979006
ASTE000818	-1	0.0151998	0.9848
ASTE001315	-1	0.0179384	0.982062
ASTE001282	-1	0.0325318	0.967468
ASTE001176	-1	0.0102601	0.98974
ASTE000931	-1	0.0174194	0.982581
ASTE001603	-1	0.016108	0.983892
ASTE001566	-1	0.0171976	0.982802
ASTE001065	-1	0.0145345	0.985466
ASTE001135	-1	0.0153592	0.984641
ASTE001231	-1	0.0103436	0.989656
ASTE001072	-1	0.0157179	0.984282
ASTE001223	-1	0.0182268	0.981773
ASTE001143	-1	0.0141475	0.985853
ASTE000975	-1	0.0136607	0.986339
ASTE001179	-1	0.0170043	0.982996
ASTE001069	-1	0.0124786	0.987521
ASTE001569	-1	0.320962	0.679038
ASTE001499	-1	0.0220064	0.977994
ASTE001477	-1	0.0130266	0.986973
ASTE000761	-1	0.0144874	0.985513
ASTE001386	-1	0.0276771	0.972323
ASTE001153	-1	0.0119115	0.988089
ASTE000935	-1	0.0101164	0.989884
ASTE001119	-1	0.0106277	0.989372
ASTE001074	-1	0.41775	0.58225
ASTE001540	-1	0.0126041	0.987396
ASTE000858	-1	0.189049	0.810951
ASTE001283	-1	0.0428112	0.957189
ASTE000819	-1	0.00985302	0.990147
ASTE001578	-1	0.0200691	0.979931
ASTE001583	-1	0.0122085	0.987792
ASTE001318	-1	0.0129231	0.987077
ASTE001523	-1	0.0181112	0.981889
ASTE000828	-1	0.0168891	0.983111
ASTE001765	-1	0.0121759	0.987824
ASTE002145	-1	0.0150428	0.984957
ASTE001767	-1	0.0109146	0.989085
ASTE002805	-1	0.0139623	0.986038
ASTE001892	-1	0.0236413	0.976359
ASTE001808	-1	0.0152335	0.984766
ASTE002722	-1	0.0189487	0.981051
ASTE002669	-1	0.0144133	0.985587
ASTE001827	-1	0.012771	0.987229
ASTE002681	-1	0.0172667	0.982733
ASTE002383	-1	0.0218287	0.978171
ASTE002257	-1	0.0351646	0.964835
ASTE002234	-1	0.0757779	0.924222
ASTE002596	-1	0.0101968	0.989803
ASTE001896	-1	0.0295785	0.970422
ASTE001803	-1	0.0326262	0.967374
ASTE002118	-1	0.0218838	0.978116
ASTE002385	-1	0.0223791	0.977621
ASTE002016	-1	0.0164109	0.983589
ASTE002169	-1	0.012958	0.987042
ASTE002766	-1	0.0236502	0.97635
ASTE002295	-1	0.00843698	0.991563
ASTE001946	-1	0.0115394	0.988461
ASTE001878	-1	0.0250555	0.974944
ASTE001807	-1	0.0302609	0.969739
ASTE002350	-1	0.0149317	0.985068
ASTE002545	-1	0.0293301	0.97067
ASTE001642	-1	0.025799	0.974201
ASTE002553	-1	0.0106578	0.989342
ASTE001867	-1	0.00935948	0.990641
ASTE002888	-1	0.0150826	0.984917
ASTE002287	-1	0.0131511	0.986849
ASTE001933	-1	0.0159164	0.984084
ASTE001675	-1	0.0185719	0.981428
ASTE001973	-1	0.0102164	0.989784
ASTE002729	-1	0.0133927	0.986607
ASTE001671	-1	0.0116323	0.988368
ASTE002841	-1	0.018222	0.981778
ASTE002185	-1	0.0164067	0.983593
ASTE002297	-1	0.00757568	0.992424
ASTE001821	-1	0.0864058	0.913594
ASTE002307	-1	0.0222361	0.977764
ASTE002008	-1	0.00725165	0.992748
ASTE001970	-1	0.0125772	0.987423
ASTE001952	-1	0.0142589	0.985741
ASTE001968	-1	0.0127508	0.987249
ASTE002660	-1	0.0171996	0.9828
ASTE001785	-1	0.0116428	0.988357
ASTE001751	-1	0.011382	0.988618
ASTE002294	-1	0.0090578	0.990942
ASTE001747	-1	0.0169501	0.98305
ASTE002361	-1	0.0135603	0.98644
ASTE002055	-1	0.010857	0.989143
ASTE002018	-1	0.019359	0.980641
ASTE002747	-1	0.013076	0.986924
ASTE002438	-1	0.0143915	0.985608
ASTE002430	-1	0.0204581	0.979542
ASTE002395	-1	0.0272574	0.972743
ASTE002769	-1	0.00920031	0.9908
ASTE002049	-1	0.0227203	0.97728
ASTE001966	-1	0.0101786	0.989821
ASTE001652	-1	0.0114802	0.98852
ASTE002186	-1	0.0113704	0.98863
ASTE002940	-1	0.0213264	0.978674
ASTE002523	-1	0.00869371	0.991306
ASTE001743	-1	0.0323245	0.967676
ASTE001927	-1	0.0116806	0.988319
ASTE002428	-1	0.0148294	0.985171
ASTE002641	-1	0.0180605	0.981939
ASTE002447	-1	0.0130935	0.986906
ASTE002092	-1	0.0155345	0.984465
ASTE002453	-1	0.0191047	0.980895
ASTE002392	-1	0.0267776	0.973222
ASTE001891	-1	0.0829566	0.917043
ASTE002396	-1	0.0149144	0.985086
ASTE002043	-1	0.022437	0.977563
ASTE002698	-1	0.0137747	0.986225
ASTE002580	-1	0.0192776	0.980722
ASTE002288	-1	0.0184544	0.981546
ASTE002513	-1	0.0167325	0.983267
ASTE002544	-1	0.0402148	0.959785
ASTE002863	-1	0.0151092	0.984891
ASTE002789	-1	0.0171965	0.982803
ASTE001796	-1	0.00984798	0.990152
ASTE002490	-1	0.0084687	0.991531
ASTE001911	-1	0.00899804	0.991002
ASTE002201	-1	0.0183351	0.981665
ASTE002333	-1	0.0180644	0.981936
ASTE002349	-1	0.0353934	0.964607
ASTE002899	-1	0.0210135	0.978987
ASTE002168	-1	0.00649794	0.993502
ASTE001989	-1	0.0170488	0.982951
ASTE001958	-1	0.0308999	0.9691
ASTE001763	-1	0.0169759	0.983024
ASTE001899	-1	0.0221013	0.977899
ASTE002716	-1	0.0106609	0.989339
ASTE002356	-1	0.015412	0.984588
ASTE001976	-1	0.0135396	0.98646
ASTE001882	-1	0.0332868	0.966713
ASTE002965	-1	0.00603374	0.993966
ASTE002483	-1	0.0234629	0.976537
ASTE001639	-1	0.0123995	0.987601
ASTE002929	-1	0.020055	0.979945
ASTE002429	-1	0.13768	0.86232
ASTE002916	-1	0.0224023	0.977598
ASTE002654	-1	0.01955	0.98045
ASTE002582	-1	0.00712546	0.992875
ASTE002250	-1	0.0193983	0.980602
ASTE002194	-1	0.0087147	0.991285
ASTE002534	-1	0.0094749	0.990525
ASTE001633	-1	0.244812	0.755188
ASTE001617	-1	0.0286991	0.971301
ASTE002487	-1	0.0120926	0.987907
ASTE001994	-1	0.00947246	0.990528
ASTE002657	-1	0.0249154	0.975085
ASTE002889	-1	0.0124813	0.987519
ASTE002314	-1	0.0213931	0.978607
ASTE001995	-1	0.0163525	0.983647
ASTE002486	-1	0.0148451	0.985155
ASTE002075	-1	0.00765989	0.99234
ASTE002210	-1	0.0227148	0.977285
ASTE002019	-1	0.0196462	0.980354
ASTE002296	-1	0.00684461	0.993155
ASTE002745	-1	0.0168521	0.983148
ASTE001983	-1	0.0263036	0.973696
ASTE001658	-1	0.0246918	0.975308
ASTE002489	-1	0.0131893	0.986811
ASTE002710	-1	0.0218498	0.97815
ASTE002197	-1	0.0141885	0.985812
ASTE002755	-1	0.0136281	0.986372
ASTE002522	-1	0.00847833	0.991522
ASTE002336	-1	0.0251017	0.974898
ASTE002813	-1	0.0127474	0.987253
ASTE002417	-1	0.0118399	0.98816
ASTE002679	-1	0.0128689	0.987131
ASTE002443	-1	0.0134794	0.986521
ASTE002871	-1	0.0118635	0.988136
ASTE002498	-1	0.0264192	0.973581
ASTE001762	-1	0.0335572	0.966443
ASTE002348	-1	0.0396571	0.960343
ASTE002613	-1	0.00742712	0.992573
ASTE001742	-1	0.012485	0.987515
ASTE002555	-1	0.0210527	0.978947
ASTE002842	-1	0.0301881	0.969812
ASTE002634	-1	0.0157289	0.984271
ASTE001752	-1	0.0165386	0.983461
ASTE002239	-1	0.00883149	0.991169
ASTE002567	-1	0.0194285	0.980571
ASTE002480	-1	0.0251053	0.974895
ASTE002621	-1	0.027543	0.972457
ASTE001848	-1	0.0150489	0.984951
ASTE002413	-1	0.0151825	0.984818
ASTE005637	-1	0.0177456	0.982254
ASTE004694	-1	0.0189176	0.981082
ASTE003877	-1	0.0292342	0.970766
ASTE003246	-1	0.0126664	0.987334
ASTE003078	-1	0.0694892	0.930511
ASTE005239	-1	0.0140577	0.985942
ASTE004777	-1	0.0189087	0.981091
ASTE003619	-1	0.0149105	0.98509
ASTE004221	-1	0.010501	0.989499
ASTE004696	-1	0.0109802	0.98902
ASTE004062	-1	0.029145	0.970855
ASTE005506	-1	0.0113693	0.988631
ASTE004635	-1	0.0141594	0.985841
ASTE005055	-1	0.0145947	0.985405
ASTE003713	-1	0.0175233	0.982477
ASTE005264	-1	0.0172012	0.982799
ASTE004357	-1	0.0234496	0.97655
ASTE003082	-1	0.0120098	0.98799
ASTE003667	-1	0.0231477	0.976852
ASTE005611	-1	0.0114504	0.98855
ASTE004297	-1	0.0106398	0.98936
ASTE004929	-1	0.114338	0.885662
ASTE003741	-1	0.00976898	0.990231
ASTE005313	-1	0.0129806	0.987019
ASTE004703	-1	0.011954	0.988046
ASTE003028	-1	0.00726537	0.992735
ASTE005670	-1	0.00907622	0.990924
ASTE004988	-1	0.0127185	0.987281
ASTE003421	-1	0.0214408	0.978559
ASTE005872	-1	0.00813791	0.991862
ASTE005164	-1	0.0173325	0.982668
ASTE004992	-1	0.0135547	0.986445
ASTE005125	-1	0.00545115	0.994549
ASTE003627	-1	0.0272287	0.972771
ASTE005838	-1	0.0227139	0.977286
ASTE004650	-1	0.0138145	0.986186
ASTE005539	-1	0.00851329	0.991487
ASTE004958	-1	0.0232796	0.97672
ASTE003350	-1	0.00800399	0.991996
ASTE003081	-1	0.0115438	0.988456
ASTE003522	-1	0.0247262	0.975274
ASTE005773	-1	0.0158811	0.984119
ASTE005235	-1	0.0259293	0.974071
ASTE005060	-1	0.00983298	0.990167
ASTE003647	-1	0.0139045	0.986095
ASTE003249	-1	0.0142237	0.985776
ASTE004905	-1	0.0156162	0.984384
ASTE004938	-1	0.0126004	0.9874
ASTE003423	-1	0.014472	0.985528
ASTE005850	-1	0.00843933	0.991561
ASTE005654	-1	0.0161604	0.98384
ASTE004555	-1	0.0195108	0.980489
ASTE004329	-1	0.0207086	0.979291
ASTE005086	-1	0.0100024	0.989998
ASTE003400	-1	0.0120144	0.987986
ASTE005772	-1	0.021636	0.978364
ASTE006071	-1	0.017491	0.982509
ASTE004341	-1	0.0236091	0.976391
ASTE005761	-1	0.0162741	0.983726
ASTE003781	-1	0.00963094	0.990369
ASTE004930	-1	0.0315209	0.968479
ASTE003151	-1	0.0274621	0.972538
ASTE005373	-1	0.0141547	0.985845
ASTE004475	-1	0.0128552	0.987145
ASTE003085	-1	0.304417	0.695583
ASTE004173	-1	0.0182124	0.981788
ASTE003388	-1	0.0127043	0.987296
ASTE004108	-1	0.0126401	0.98736
ASTE004356	-1	0.0150864	0.984914
ASTE005089	-1	0.0183594	0.981641
ASTE005673	-1	0.0121218	0.987878
ASTE004821	-1	0.0106531	0.989347
ASTE004652	-1	0.0154629	0.984537
ASTE005261	-1	0.0182182	0.981782
ASTE003398	-1	0.00941285	0.990587
ASTE004179	-1	0.0131205	0.986879
ASTE004916	-1	0.0235064	0.976494
ASTE004002	-1	0.00923464	0.990765
ASTE004898	-1	0.0209069	0.979093
ASTE005359	-1	0.0120471	0.987953
ASTE005446	-1	0.0531067	0.946893
ASTE004078	-1	0.0402427	0.959757
ASTE005811	-1	0.0181518	0.981848
ASTE004655	-1	0.0150714	0.984929
ASTE005105	-1	0.0171782	0.982822
ASTE005776	-1	0.0122577	0.987742
ASTE003529	-1	0.0112654	0.988735
ASTE005921	-1	0.013645	0.986355
ASTE003343	-1	0.015363	0.984637
ASTE005133	-1	0.011689	0.988311
ASTE004876	-1	0.131836	0.868164
ASTE003603	-1	0.01356	0.98644
ASTE005625	-1	0.00956549	0.990435
ASTE005623	-1	0.00896825	0.991032
ASTE005371	-1	0.0249132	0.975087
ASTE004618	-1	0.0129523	0.987048
ASTE003646	-1	0.00800505	0.991995
ASTE004768	-1	0.0667564	0.933244
ASTE005360	-1	0.0101605	0.989839
ASTE003176	-1	0.00949585	0.990504
ASTE005992	-1	0.0215915	0.978408
ASTE003972	-1	0.0123524	0.987648
ASTE004468	-1	0.0177131	0.982287
ASTE003063	-1	0.0240132	0.975987
ASTE004921	-1	0.0150013	0.984999
ASTE005091	-1	0.0110422	0.988958
ASTE004787	-1	0.0554527	0.944547
ASTE005114	-1	0.0255462	0.974454
ASTE004745	-1	0.011635	0.988365
ASTE004147	-1	0.015338	0.984662
ASTE004187	-1	0.0559429	0.944057
ASTE003642	-1	0.0121416	0.987858
ASTE005162	-1	0.0232921	0.976708
ASTE004925	-1	0.00979389	0.990206
ASTE003457	-1	0.0110593	0.988941
ASTE005399	-1	0.0204277	0.979572
ASTE003655	-1	0.0128212	0.987179
ASTE003802	-1	0.0403346	0.959665
ASTE005303	-1	0.0137942	0.986206
ASTE004077	-1	0.0170747	0.982925
ASTE005849	-1	0.0353499	0.96465
ASTE003843	-1	0.0156944	0.984306
ASTE003149	-1	0.00640838	0.993592
ASTE003375	-1	0.0183731	0.981627
ASTE004073	-1	0.00968786	0.990312
ASTE005841	-1	0.00943934	0.990561
ASTE005388	-1	0.0127616	0.987238
ASTE005174	-1	0.0145603	0.98544
ASTE004388	-1	0.0136409	0.986359
ASTE003353	-1	0.0116662	0.988334
ASTE002988	-1	0.0161665	0.983834
ASTE003759	-1	0.0155646	0.984435
ASTE005821	-1	0.012238	0.987762
ASTE004934	-1	0.0224074	0.977593
ASTE005311	-1	0.0118049	0.988195
ASTE004859	-1	0.00904953	0.99095
ASTE005452	-1	0.0137875	0.986212
ASTE003480	-1	0.0141198	0.98588
ASTE003152	-1	0.0125604	0.98744
ASTE006020	-1	0.0124726	0.987527
ASTE004803	-1	0.03454	0.96546
ASTE004080	-1	0.0366606	0.963339
ASTE003595	-1	0.0176289	0.982371
ASTE004069	-1	0.0170319	0.982968
ASTE003705	-1	0.0147441	0.985256
ASTE003150	-1	0.00795021	0.99205
ASTE003122	-1	0.0194686	0.980531
ASTE004911	-1	0.0115819	0.988418
ASTE004309	-1	0.0118506	0.988149
ASTE003361	-1	0.0177857	0.982214
ASTE004093	-1	0.0207338	0.979266
ASTE003248	-1	0.0144579	0.985542
ASTE004293	-1	0.0142852	0.985715
ASTE004884	-1	0.0181101	0.98189
ASTE004125	-1	0.0453979	0.954602
ASTE004610	-1	0.0115748	0.988425
ASTE005400	-1	0.013687	0.986313
ASTE005695	-1	0.0137862	0.986214
ASTE003708	-1	0.0182401	0.98176
ASTE005591	-1	0.0183593	0.981641
ASTE004330	-1	0.0137398	0.98626
ASTE005052	-1	0.0160985	0.983901
ASTE004548	-1	0.0101174	0.989883
ASTE004838	-1	0.0151071	0.984893
ASTE004402	-1	0.0495468	0.950453
ASTE004547	-1	0.0111659	0.988834
ASTE003895	-1	0.00777143	0.992229
ASTE004713	-1	0.0104626	0.989537
ASTE004951	-1	0.00871106	0.991289
ASTE003229	-1	0.0184715	0.981529
ASTE004895	-1	0.0135601	0.98644
ASTE005422	-1	0.00743377	0.992566
ASTE005534	-1	0.0160686	0.983931
ASTE004778	-1	0.0134455	0.986555
ASTE004751	-1	0.0117171	0.988283
ASTE005336	-1	0.00808855	0.991911
ASTE003039	-1	0.0113425	0.988658
ASTE003264	-1	0.0139562	0.986044
ASTE005742	-1	0.0144401	0.98556
ASTE004863	-1	0.0132791	0.986721
ASTE003722	-1	0.0134276	0.986572
ASTE004990	-1	0.0241032	0.975897
ASTE003215	-1	0.00937875	0.990621
ASTE004424	-1	0.015356	0.984644
ASTE003870	-1	0.0122972	0.987703
ASTE004331	-1	0.0135896	0.98641
ASTE003831	-1	0.0152106	0.984789
ASTE004858	-1	0.00864336	0.991357
ASTE005443	-1	0.0168272	0.983173
ASTE003571	-1	0.0331794	0.966821
ASTE003967	-1	0.0147197	0.98528
ASTE005561	-1	0.0133662	0.986634
ASTE003403	-1	0.0270468	0.972953
ASTE003874	-1	0.0224449	0.977555
ASTE005260	-1	0.0177607	0.982239
ASTE004015	-1	0.0048061	0.995194
ASTE005943	-1	0.0136718	0.986328
ASTE005163	-1	0.245816	0.754184
ASTE005848	-1	0.00834368	0.991656
ASTE005473	-1	0.0229201	0.97708
ASTE005622	-1	0.0175035	0.982497
ASTE003905	-1	0.0108841	0.989116
ASTE003913	-1	0.0149945	0.985006
ASTE005660	-1	0.0090374	0.990963
ASTE003778	-1	0.0135702	0.98643
ASTE004470	-1	0.0141243	0.985876
ASTE005441	-1	0.0171171	0.982883
ASTE004277	-1	0.012024	0.987976
ASTE005596	-1	0.0216098	0.97839
ASTE003515	-1	0.0151163	0.984884
ASTE005829	-1	0.0388235	0.961177
ASTE004283	-1	0.353105	0.646895
ASTE005653	-1	0.0160478	0.983952
ASTE005557	-1	0.0196004	0.9804
ASTE003034	-1	0.0533499	0.94665
ASTE005361	-1	0.0111247	0.988875
ASTE005255	-1	0.0573712	0.942629
ASTE005139	-1	0.0120294	0.987971
ASTE005626	-1	0.404829	0.595171
ASTE003822	-1	0.0150308	0.984969
ASTE005083	-1	0.0111312	0.988869
ASTE004540	-1	0.0186901	0.98131
ASTE005521	-1	0.036176	0.963824
ASTE003506	-1	0.0179776	0.982022
ASTE005633	-1	0.016712	0.983288
ASTE004114	-1	0.0149938	0.985006
ASTE003659	-1	0.0136117	0.986388
ASTE003549	-1	0.0155321	0.984468
ASTE003062	-1	0.0127945	0.987206
ASTE004140	-1	0.00903655	0.990963
ASTE005085	-1	0.0102685	0.989731
ASTE005453	-1	0.0133999	0.9866
ASTE005995	-1	0.17301	0.82699
ASTE004665	-1	0.0154654	0.984535
ASTE004782	-1	0.0101281	0.989872
ASTE005051	-1	0.0120813	0.987919
ASTE003485	-1	0.0125959	0.987404
ASTE003049	-1	0.0169394	0.983061
ASTE004545	-1	0.00994981	0.99005
ASTE003683	-1	0.0108867	0.989113
ASTE004866	-1	0.0197204	0.98028
ASTE004131	-1	0.0129051	0.987095
ASTE005312	-1	0.0122134	0.987787
ASTE003583	-1	0.0159668	0.984033
ASTE005667	-1	0.0380111	0.961989
ASTE003287	-1	0.014896	0.985104
ASTE004126	-1	0.017692	0.982308
ASTE005558	-1	0.0109203	0.98908
ASTE005570	-1	0.0262844	0.973716
ASTE003217	-1	0.0151476	0.984852
ASTE005335	-1	0.0308205	0.96918
ASTE004488	-1	0.0232511	0.976749
ASTE005810	-1	0.016592	0.983408
ASTE003711	-1	0.013978	0.986022
ASTE004458	-1	0.0301914	0.969809
ASTE004451	-1	0.0236621	0.976338
ASTE003460	-1	0.00975084	0.990249
ASTE004307	-1	0.0276269	0.972373
ASTE003774	-1	0.0222892	0.977711
ASTE005595	-1	0.00893316	0.991067
ASTE003641	-1	0.0174066	0.982593
ASTE002987	-1	0.0154599	0.98454
ASTE004971	-1	0.0147413	0.985259
ASTE005474	-1	0.0227373	0.977263
ASTE005310	-1	0.00962386	0.990376
ASTE004860	-1	0.0177789	0.982221
ASTE005262	-1	0.0109324	0.989068
ASTE005082	-1	0.0117752	0.988225
ASTE005135	-1	0.0115851	0.988415
ASTE003461	-1	0.00762217	0.992378
ASTE005844	-1	0.00744242	0.992558
ASTE004658	-1	0.0237322	0.976268
ASTE004054	-1	0.0181456	0.981854
ASTE004549	-1	0.0095422	0.990458
ASTE005719	-1	0.0203426	0.979657
ASTE005047	-1	0.0207945	0.979206
ASTE005588	-1	0.0103479	0.989652
ASTE004511	-1	0.0183859	0.981614
ASTE004750	-1	0.0314389	0.968561
ASTE004116	-1	0.011353	0.988647
ASTE004779	-1	0.0121471	0.987853
ASTE003148	-1	0.00909035	0.99091
ASTE004199	-1	0.019378	0.980622
ASTE004163	-1	0.0189771	0.981023
ASTE002994	-1	0.021023	0.978977
ASTE004305	-1	0.00869731	0.991303
ASTE005824	-1	0.352271	0.647729
ASTE004484	-1	0.0271399	0.97286
ASTE003600	-1	0.0133307	0.986669
ASTE004492	-1	0.0107306	0.989269
ASTE004001	-1	0.0240835	0.975916
ASTE004820	-1	0.0163497	0.98365
ASTE005150	-1	0.0191794	0.980821
ASTE003866	-1	0.01351	0.98649
ASTE004266	-1	0.014878	0.985122
ASTE006167	-1	0.0122326	0.987767
ASTE006491	-1	0.0128843	0.987116
ASTE010424	-1	0.00635316	0.993647
ASTE006171	-1	0.00970783	0.990292
ASTE008435	-1	0.0243527	0.975647
ASTE011363	-1	0.00724129	0.992759
ASTE007321	-1	0.0147734	0.985227
ASTE008110	-1	0.0188333	0.981167
ASTE009098	-1	0.0151031	0.984897
ASTE011756	-1	0.00825556	0.991744
ASTE009679	-1	0.0174075	0.982592
ASTE008605	-1	0.0166258	0.983374
ASTE007656	-1	0.102872	0.897128
ASTE006564	-1	0.0237609	0.976239
ASTE010492	-1	0.0113935	0.988607
ASTE008602	-1	0.0185141	0.981486
ASTE006729	-1	0.0390622	0.960938
ASTE010425	-1	0.482724	0.517276
ASTE010623	-1	0.0238575	0.976142
ASTE007681	-1	0.00910083	0.990899
ASTE008761	-1	0.038318	0.961682
ASTE011353	-1	0.00621118	0.993789
ASTE011372	-1	0.0133905	0.986609
ASTE009284	-1	0.0100207	0.989979
ASTE006995	-1	0.0144381	0.985562
ASTE010233	-1	0.0169166	0.983083
ASTE010141	-1	0.0117209	0.988279
ASTE007597	-1	0.0245525	0.975447
ASTE008503	-1	0.00857679	0.991423
ASTE011364	-1	0.0152459	0.984754
ASTE007839	-1	0.0117759	0.988224
ASTE006619	-1	0.014908	0.985092
ASTE006766	-1	0.0128831	0.987117
ASTE011520	-1	0.013782	0.986218
ASTE009591	-1	0.0131849	0.986815
ASTE010304	-1	0.0383482	0.961652
ASTE009100	-1	0.0111308	0.988869
ASTE010467	-1	0.0284173	0.971583
ASTE008771	-1	0.0082551	0.991745
ASTE008082	-1	0.0102163	0.989784
ASTE006141	-1	0.0159884	0.984012
ASTE011781	-1	0.0219986	0.978001
ASTE011771	-1	0.0141772	0.985823
ASTE007561	-1	0.0197015	0.980299
ASTE008475	-1	0.0199494	0.980051
ASTE008458	-1	0.0176955	0.982305
ASTE007588	-1	0.0106183	0.989382
ASTE010873	-1	0.0118487	0.988151
ASTE008101	-1	0.0181038	0.981896
ASTE007692	-1	0.0144782	0.985522
ASTE006849	-1	0.0160018	0.983998
ASTE010769	-1	0.0137452	0.986255
ASTE011753	-1	0.0191599	0.98084
ASTE007448	-1	0.0133277	0.986672
ASTE007759	-1	0.0116846	0.988315
ASTE007208	-1	0.0104603	0.98954
ASTE007559	-1	0.0126738	0.987326
ASTE007295	-1	0.033422	0.966578
ASTE007354	-1	0.014925	0.985075
ASTE011373	-1	0.0126597	0.98734
ASTE006379	-1	0.00722285	0.992777
ASTE011355	-1	0.00975932	0.990241
ASTE010500	-1	0.00662728	0.993373
ASTE011045	-1	0.0244809	0.975519
ASTE006709	-1	0.0147851	0.985215
ASTE006832	-1	0.00902755	0.990972
ASTE011148	-1	0.0275161	0.972484
ASTE009321	-1	0.0151436	0.984856
ASTE008739	-1	0.00766406	0.992336
ASTE011669	-1	0.015558	0.984442
ASTE008351	-1	0.0164434	0.983557
ASTE008120	-1	0.13861	0.86139
ASTE007135	-1	0.011482	0.988518
ASTE009757	-1	0.012664	0.987336
ASTE006968	-1	0.0604152	0.939585
ASTE007304	-1	0.0145602	0.98544
ASTE011478	-1	0.00851057	0.991489
ASTE009915	-1	0.0150195	0.98498
ASTE008393	-1	0.0125711	0.987429
ASTE006112	-1	0.0210056	0.978994
ASTE008819	-1	0.0310917	0.968908
ASTE007829	-1	0.013408	0.986592
ASTE010173	-1	0.00916525	0.990835
ASTE009780	-1	0.0113634	0.988637
ASTE006597	-1	0.0107194	0.989281
ASTE010356	-1	0.0143445	0.985656
ASTE009918	-1	0.0154705	0.984529
ASTE009455	-1	0.0181739	0.981826
ASTE007151	-1	0.0118687	0.988131
ASTE009972	-1	0.0105968	0.989403
ASTE011282	-1	0.0113731	0.988627
ASTE011002	-1	0.0121074	0.987893
ASTE008212	-1	0.0198091	0.980191
ASTE006844	-1	0.0110048	0.988995
ASTE011710	-1	0.0196771	0.980323
ASTE008431	-1	0.0112669	0.988733
ASTE010874	-1	0.0113771	0.988623
ASTE008407	-1	0.0103616	0.989638
ASTE008084	-1	0.0183216	0.981678
ASTE010316	-1	0.0124661	0.987534
ASTE009497	-1	0.0207127	0.979287
ASTE009387	-1	0.0207115	0.979288
ASTE008107	-1	0.0204674	0.979533
ASTE006598	-1	0.0104301	0.98957
ASTE008252	-1	0.0292891	0.970711
ASTE011155	-1	0.0237062	0.976294
ASTE010228	-1	0.0164014	0.983599
ASTE007462	-1	0.0141994	0.985801
ASTE010212	-1	0.0226338	0.977366
ASTE010502	-1	0.0178795	0.98212
ASTE008748	-1	0.0343379	0.965662
ASTE009090	-1	0.00689049	0.99311
ASTE006666	-1	0.0138679	0.986132
ASTE011755	-1	0.0142661	0.985734
ASTE008467	-1	0.0308468	0.969153
ASTE007600	-1	0.0260092	0.973991
ASTE006453	-1	0.0136606	0.986339
ASTE007814	-1	0.0267961	0.973204
ASTE008585	-1	0.015526	0.984474
ASTE007579	-1	0.0149299	0.98507
ASTE008100	-1	0.0266713	0.973329
ASTE009711	-1	0.0173954	0.982605
ASTE008109	-1	0.0180796	0.98192
ASTE009744	-1	0.0122433	0.987757
ASTE008988	-1	0.0273209	0.972679
ASTE006673	-1	0.0126036	0.987396
ASTE010082	-1	0.026095	0.973905
ASTE011784	-1	0.0106272	0.989373
ASTE011447	-1	0.0190701	0.98093
ASTE011030	-1	0.0126796	0.98732
ASTE007148	-1	0.0347181	0.965282
ASTE006115	-1	0.0138002	0.9862
ASTE011033	-1	0.00775951	0.99224
ASTE007108	-1	0.0176851	0.982315
ASTE006594	-1	0.0125334	0.987467
ASTE006504	-1	0.0284475	0.971553
ASTE011682	-1	0.0157866	0.984213
ASTE008382	-1	0.0152521	0.984748
ASTE006582	-1	0.017428	0.982572
ASTE011191	-1	0.0127311	0.987269
ASTE010072	-1	0.0143149	0.985685
ASTE009804	-1	0.012965	0.987035
ASTE010768	-1	0.0272685	0.972732
ASTE007834	-1	0.00979043	0.99021
ASTE009942	-1	0.0190372	0.980963
ASTE010122	-1	0.0147946	0.985205
ASTE008981	-1	0.0192947	0.980705
ASTE007491	-1	0.0264178	0.973582
ASTE011758	-1	0.0147262	0.985274
ASTE011564	-1	0.0143331	0.985667
ASTE008112	-1	0.0195217	0.980478
ASTE011533	-1	0.0134137	0.986586
ASTE009862	-1	0.0143802	0.98562
ASTE011761	-1	0.013868	0.986132
ASTE011734	-1	0.0508207	0.949179
ASTE011397	-1	0.0135957	0.986404
ASTE007036	-1	0.0104631	0.989537
ASTE009595	-1	0.0101022	0.989898
ASTE011031	-1	0.00930189	0.990698
ASTE009799	-1	0.0165959	0.983404
ASTE009008	-1	0.0176148	0.982385
ASTE011123	-1	0.03563	0.96437
ASTE006129	-1	0.0159743	0.984026
ASTE007182	-1	0.405057	0.594943
ASTE008183	-1	0.0182346	0.981765
ASTE011374	-1	0.00923485	0.990765
ASTE008948	-1	0.03185	0.96815
ASTE006114	-1	0.0204681	0.979532
ASTE009876	-1	0.0133738	0.986626
ASTE011585	-1	0.0112883	0.988712
ASTE007562	-1	0.0161162	0.983884
ASTE007383	-1	0.00630692	0.993693
ASTE006864	-1	0.00803115	0.991969
ASTE010463	-1	0.0102432	0.989757
ASTE010300	-1	0.0212351	0.978765
ASTE008760	-1	0.0272926	0.972707
ASTE010489	-1	0.0105915	0.989408
ASTE011441	-1	0.0104975	0.989502
ASTE008410	-1	0.0181534	0.981847
ASTE010431	-1	0.27865	0.72135
ASTE006833	-1	0.0147752	0.985225
ASTE011476	-1	0.0839648	0.916035
ASTE011127	-1	0.0233685	0.976632
ASTE011122	-1	0.00792566	0.992074
ASTE007831	-1	0.0242908	0.975709
ASTE006496	-1	0.0885946	0.911405
ASTE011625	-1	0.0127918	0.987208
ASTE011501	-1	0.00940059	0.990599
ASTE008862	-1	0.00918554	0.990814
ASTE007567	-1	0.016455	0.983545
ASTE010404	-1	0.0078512	0.992149
ASTE009671	-1	0.00957771	0.990422
ASTE009437	-1	0.0127705	0.987229
ASTE010734	-1	0.015716	0.984284
ASTE011189	-1	0.0127422	0.987258
ASTE010884	-1	0.00881242	0.991188
ASTE010178	-1	0.0167871	0.983213
ASTE011494	-1	0.0292421	0.970758
ASTE009120	-1	0.0205269	0.979473
ASTE011658	-1	0.0153638	0.984636
ASTE010308	-1	0.0214841	0.978516
ASTE007146	-1	0.011963	0.988037
ASTE009062	-1	0.0122186	0.987781
ASTE007530	-1	0.0201254	0.979875
ASTE009738	-1	0.00781843	0.992182
ASTE006485	-1	0.0135534	0.986447
ASTE009521	-1	0.0225342	0.977466
ASTE006869	-1	0.0154354	0.984565
ASTE009232	-1	0.016927	0.983073
ASTE010499	-1	0.00488395	0.995116
ASTE009685	-1	0.0200997	0.9799
ASTE007832	-1	0.0120686	0.987931
ASTE007810	-1	0.0089679	0.991032
ASTE011787	-1	0.0177857	0.982214
ASTE006846	-1	0.0122536	0.987746
ASTE010243	-1	0.0901259	0.909874
ASTE006563	-1	0.0129256	0.987074
ASTE008421	-1	0.0147134	0.985287
ASTE008234	-1	0.0161228	0.983877
ASTE011178	-1	0.0143615	0.985639
ASTE008232	-1	0.0128158	0.987184
ASTE011783	-1	0.0126192	0.987381
ASTE008205	-1	0.0109769	0.989023
ASTE008707	-1	0.0212048	0.978795
ASTE009028	-1	0.0117765	0.988224
ASTE009607	-1	0.0116689	0.988331
ASTE008508	-1	0.0114909	0.988509
ASTE006442	-1	0.0179679	0.982032
ASTE006654	-1	0.0116488	0.988351
ASTE007463	-1	0.0102492	0.989751
ASTE008910	-1	0.0101299	0.98987
ASTE006574	-1	0.0645323	0.935468
ASTE008677	-1	0.0190635	0.980937
ASTE006825	-1	0.0130669	0.986933
ASTE010704	-1	0.0198378	0.980162
ASTE010201	-1	0.0183329	0.981667
ASTE006490	-1	0.0164662	0.983534
ASTE007350	-1	0.0125594	0.987441
ASTE010511	-1	0.00753839	0.992462
ASTE010096	-1	0.0140599	0.98594
ASTE007054	-1	0.0113634	0.988637
ASTE007576	-1	0.0103678	0.989632
ASTE010529	-1	0.0168777	0.983122
ASTE006798	-1	0.0107336	0.989266
ASTE006346	-1	0.0105726	0.989427
ASTE009400	-1	0.0105407	0.989459
ASTE011550	-1	0.0120278	0.987972
ASTE009247	-1	0.0085885	0.991412
ASTE006202	-1	0.0238713	0.976129
ASTE008800	-1	0.0123402	0.98766
ASTE007906	-1	0.0228461	0.977154
ASTE008215	-1	0.0165348	0.983465
ASTE007643	-1	0.0190639	0.980936
ASTE010365	-1	0.01387	0.98613
ASTE007846	-1	0.0198462	0.980154
ASTE009592	-1	0.0133654	0.986635
ASTE009280	-1	0.0493193	0.950681
ASTE011406	-1	0.0149508	0.985049
ASTE009970	-1	0.012072	0.987928
ASTE007651	-1	0.0156745	0.984326
ASTE010527	-1	0.0199319	0.980068
ASTE007336	-1	0.0152219	0.984778
ASTE009879	-1	0.0154698	0.98453
ASTE009047	-1	0.0142398	0.98576
ASTE008288	-1	0.0153444	0.984656
ASTE008418	-1	0.0157501	0.98425
ASTE010232	-1	0.00904735	0.990953
ASTE008556	-1	0.0118645	0.988136
ASTE008460	-1	0.0139745	0.986025
ASTE006360	-1	0.00922494	0.990775
ASTE011654	-1	0.00804529	0.991955
ASTE008108	-1	0.0170486	0.982951
ASTE007830	-1	0.032957	0.967043
ASTE010491	-1	0.131818	0.868182
ASTE007524	-1	0.00947551	0.990524
ASTE007280	-1	0.0120429	0.987957
ASTE006248	-1	0.00998136	0.990019
ASTE008395	-1	0.0175348	0.982465
ASTE006557	-1	0.0162946	0.983705
ASTE010284	-1	0.0121349	0.987865
ASTE011425	-1	0.0196349	0.980365
ASTE010493	-1	0.017108	0.982892
ASTE010430	-1	0.0256306	0.974369
ASTE011333	-1	0.00532892	0.994671
ASTE007245	-1	0.0184465	0.981554
ASTE010826	-1	0.0371348	0.962865
ASTE008644	-1	0.0116036	0.988396
ASTE008250	-1	0.0128388	0.987161
ASTE006571	-1	0.0124246	0.987575
ASTE006176	-1	0.0133597	0.98664
ASTE009735	-1	0.017414	0.982586
ASTE008595	-1	0.00755811	0.992442
ASTE008482	-1	0.00873273	0.991267
ASTE009235	-1	0.0121139	0.987886
ASTE010820	-1	0.0125101	0.98749
ASTE009910	-1	0.0146496	0.98535
ASTE010046	-1	0.0128664	0.987134
ASTE008628	-1	0.0226958	0.977304
ASTE007601	-1	0.0205355	0.979465
ASTE009554	-1	0.0168543	0.983146
ASTE008962	-1	0.0143939	0.985606
ASTE011130	-1	0.0194829	0.980517
ASTE011283	-1	0.0108017	0.989198
ASTE010486	-1	0.0123653	0.987635
ASTE006164	-1	0.0220079	0.977992
ASTE009268	-1	0.0393602	0.96064
ASTE011313	-1	0.113389	0.886611
ASTE006765	-1	0.0213137	0.978686
ASTE007848	-1	0.0104288	0.989571
ASTE006945	-1	0.0136496	0.98635
ASTE011760	-1	0.0182941	0.981706
ASTE007550	-1	0.0115588	0.988441
ASTE008947	-1	0.00990509	0.990095
ASTE006854	-1	0.00836877	0.991631
ASTE006911	-1	0.019805	0.980195
ASTE006198	-1	0.021199	0.978801
ASTE008279	-1	0.00896917	0.991031
ASTE011751	-1	0.0540999	0.9459
ASTE006450	-1	0.0213718	0.978628
ASTE009624	-1	0.0119047	0.988095
ASTE010229	-1	0.00976426	0.990236
ASTE007541	-1	0.0205316	0.979468
ASTE007605	-1	0.0254961	0.974504
ASTE007836	-1	0.0182848	0.981715
ASTE008103	-1	0.0146581	0.985342
ASTE010579	-1	0.0309763	0.969024
ASTE006256	-1	0.0117366	0.988263
ASTE011242	-1	0.128166	0.871834
ASTE010737	-1	0.0457178	0.954282
ASTE006199	-1	0.00847927	0.991521
ASTE007090	-1	0.107277	0.892723
ASTE009408	-1	0.0170917	0.982908
ASTE010287	-1	0.0186882	0.981312
ASTE008333	-1	0.0362709	0.963729
ASTE010066	-1	0.0100468	0.989953
ASTE008105	-1	0.0123541	0.987646
ASTE006640	-1	0.0147939	0.985206
ASTE011405	-1	0.0119147	0.988085
ASTE008180	-1	0.0190608	0.980939
ASTE011253	-1	0.011938	0.988062
ASTE011759	-1	0.0129914	0.987009
ASTE011584	-1	0.0204322	0.979568
ASTE011261	-1	0.0134369	0.986563
ASTE009115	-1	0.017016	0.982984
ASTE009373	-1	0.0192396	0.98076
ASTE009522	-1	0.0114166	0.988583
ASTE010671	-1	0.0172999	0.9827
ASTE007637	-1	0.0207232	0.979277
ASTE009756	-1	0.0182663	0.981734
ASTE006647	-1	0.0124767	0.987523
ASTE007527	-1	0.0166658	0.983334
ASTE009779	-1	0.00654931	0.993451
ASTE007892	-1	0.013529	0.986471
ASTE010077	-1	0.0284742	0.971526
ASTE010309	-1	0.018967	0.981033
ASTE007270	-1	0.282517	0.717483
ASTE011325	-1	0.013555	0.986445
ASTE006639	-1	0.0115576	0.988442
ASTE008197	-1	0.018925	0.981075
ASTE006596	-1	0.0119401	0.98806
ASTE008733	-1	0.00971855	0.990281
ASTE009196	-1	0.0654499	0.93455
ASTE007557	-1	0.0158884	0.984112
ASTE009597	-1	0.0133337	0.986666
ASTE010262	-1	0.0318871	0.968113
ASTE011263	-1	0.0110412	0.988959
ASTE010940	-1	0.0135594	0.986441
ASTE007006	-1	0.0179439	0.982056
ASTE011579	-1	0.0172318	0.982768
ASTE010074	-1	0.0166083	0.983392
ASTE010031	-1	0.0110551	0.988945
ASTE007044	-1	0.0159474	0.984053
ASTE006989	-1	0.0115294	0.988471
ASTE008941	-1	0.0312282	0.968772
ASTE006804	-1	0.012105	0.987895
ASTE008777	-1	0.024331	0.975669
ASTE009413	-1	0.0110077	0.988992
ASTE011376	-1	0.0105938	0.989406
ASTE007898	-1	0.0235947	0.976405
ASTE008391	-1	0.012772	0.987228
ASTE008944	-1	0.0185977	0.981402
ASTE009584	-1	0.0148855	0.985115
ASTE008992	-1	0.0114849	0.988515
ASTE007353	-1	0.00895161	0.991048
ASTE007092	-1	0.113134	0.886866
ASTE006405	-1	0.0100307	0.989969
ASTE007132	-1	0.0106584	0.989342
ASTE010070	-1	0.0366953	0.963305
ASTE006730	-1	0.00787471	0.992125
ASTE009244	-1	0.0188373	0.981163
ASTE011448	-1	0.0080458	0.991954
ASTE009460	-1	0.0152335	0.984766
ASTE010625	-1	0.0206164	0.979384
ASTE007932	-1	0.00801829	0.991982
ASTE008656	-1	0.0374866	0.962513
ASTE009601	-1	0.0138974	0.986103
ASTE006954	-1	0.0291756	0.970824
ASTE010372	-1	0.013432	0.986568
ASTE009398	-1	0.0119166	0.988083
ASTE008994	-1	0.0138781	0.986122
ASTE011177	-1	0.0414496	0.95855
ASTE011254	-1	0.0104276	0.989572
ASTE007564	-1	0.00947954	0.99052
ASTE010231	-1	0.0112787	0.988721
ASTE011757	-1	0.0193935	0.980606
ASTE009212	-1	0.015536	0.984464
ASTE006815	-1	0.0231289	0.976871
ASTE009482	-1	0.007819	0.992181
ASTE010808	-1	0.0161972	0.983803
ASTE010216	-1	0.0164851	0.983515
ASTE008765	-1	0.016812	0.983188
ASTE009362	-1	0.0263689	0.973631
ASTE011785	-1	0.0175682	0.982432
ASTE006951	-1	0.0112703	0.98873
ASTE011553	-1	0.0177963	0.982204
ASTE009856	-1	0.0411843	0.958816
ASTE011735	-1	0.0181531	0.981847
ASTE007737	-1	0.00925241	0.990748
ASTE008335	-1	0.0248822	0.975118
ASTE007988	-1	0.0102715	0.989728
ASTE007404	-1	0.0388817	0.961118
ASTE007618	-1	0.0148326	0.985167
ASTE010281	-1	0.0109422	0.989058
ASTE008249	-1	0.0256382	0.974362
ASTE010318	-1	0.0143071	0.985693
ASTE010681	-1	0.0128129	0.987187
ASTE008072	-1	0.0167976	0.983202
ASTE007283	-1	0.0441323	0.955868
ASTE010865	-1	0.0166556	0.983344
ASTE008106	-1	0.0169845	0.983016
ASTE009836	-1	0.011236	0.988764
ASTE007545	-1	0.0101443	0.989856
ASTE007607	-1	0.0105676	0.989432
ASTE009938	-1	0.024396	0.975604
ASTE007862	-1	0.0142719	0.985728
ASTE007134	-1	0.0130722	0.986928
ASTE007950	-1	0.0178667	0.982133
ASTE008763	-1	0.0125796	0.98742
ASTE007165	-1	0.0130791	0.986921
ASTE007255	-1	0.0108756	0.989124
ASTE007933	-1	0.0164993	0.983501
ASTE010435	-1	0.0122786	0.987721
ASTE009198	-1	0.0126514	0.987349
ASTE010471	-1	0.0151125	0.984887
ASTE008304	-1	0.0188157	0.981184
ASTE010524	-1	0.013126	0.986874
ASTE008864	-1	0.00997229	0.990028
ASTE007838	-1	0.016897	0.983103
ASTE011175	-1	0.0106194	0.989381
ASTE006278	-1	0.018336	0.981664
ASTE006500	-1	0.0105544	0.989446
ASTE008394	-1	0.0126686	0.987331
ASTE006249	-1	0.0248698	0.97513
ASTE008729	-1	0.0127743	0.987226
ASTE011132	-1	0.0122984	0.987702
ASTE008141	-1	0.00960842	0.990392
ASTE007837	-1	0.0118289	0.988171
ASTE009975	-1	0.0314078	0.968592
ASTE006923	-1	0.00962524	0.990375
ASTE008043	-1	0.0133403	0.98666
ASTE007424	-1	0.00870438	0.991296
ASTE008580	-1	0.0124896	0.98751
ASTE006831	-1	0.0164706	0.983529
ASTE008228	-1	0.0173529	0.982647
ASTE007603	-1	0.0453234	0.954677
ASTE007872	-1	0.0164798	0.98352
ASTE006281	-1	0.0127283	0.987272
ASTE008102	-1	0.013559	0.986441
ASTE009614	-1	0.012746	0.987254
ASTE010359	-1	0.0129286	0.987071
ASTE008053	-1	0.0196853	0.980315
ASTE008332	-1	0.0293037	0.970696
ASTE010426	-1	0.00834515	0.991655
ASTE007606	-1	0.0157784	0.984222
ASTE007083	-1	0.0164068	0.983593
ASTE006813	-1	0.0194297	0.98057
ASTE010427	-1	0.0164147	0.983585
ASTE010617	-1	0.00918645	0.990814
ASTE011377	-1	0.0117369	0.988263
ASTE006794	-1	0.0120655	0.987934
ASTE008555	-1	0.00923205	0.990768
ASTE010225	-1	0.0112827	0.988717
ASTE007490	-1	0.0122064	0.987794
ASTE011769	-1	0.0152162	0.984784
ASTE011660	-1	0.0189832	0.981017
ASTE010047	-1	0.0169848	0.983015
ASTE006492	-1	0.0129399	0.98706
ASTE008104	-1	0.0137959	0.986204
ASTE011717	-1	0.0158509	0.984149
ASTE010349	-1	0.184688	0.815312
ASTE008496	-1	0.0168335	0.983167
ASTE011324	-1	0.00853439	0.991466
ASTE006830	-1	0.0117942	0.988206
ASTE009503	-1	0.0161775	0.983823
ASTE009351	-1	0.0124966	0.987503
ASTE009406	-1	0.0186591	0.981341
ASTE010869	-1	0.0109734	0.989027
ASTE008151	-1	0.0155343	0.984466
ASTE006267	-1	0.0140128	0.985987
ASTE008231	-1	0.00985554	0.990144
ASTE010432	-1	0.00996488	0.990035
ASTE008946	-1	0.0153742	0.984626
ASTE008455	-1	0.0135291	0.986471
ASTE011598	-1	0.0155605	0.98444
ASTE011095	-1	0.017849	0.982151
ASTE010134	-1	0.020937	0.979063
ASTE009798	-1	0.0133511	0.986649
ASTE007599	-1	0.0184538	0.981546
ASTE010840	-1	0.0133427	0.986657
ASTE006302	-1	0.0158301	0.98417
ASTE008776	-1	0.0167123	0.983288
ASTE011032	-1	0.00697999	0.99302
ASTE006560	-1	0.0161306	0.983869
ASTE007149	-1	0.0178326	0.982167
ASTE008642	-1	0.0241279	0.975872
ASTE008111	-1	0.0141539	0.985846
ASTE009060	-1	0.0103642	0.989636
ASTE006826	-1	0.02207	0.97793
ASTE007028	-1	0.0139116	0.986088
ASTE008943	-1	0.0133298	0.98667
ASTE008822	-1	0.00613133	0.993869
ASTE009261	-1	0.00847886	0.991521
ASTE006423	-1	0.0114057	0.988594
ASTE010653	-1	0.015491	0.984509
ASTE006998	-1	0.0149939	0.985006
ASTE008798	-1	0.018074	0.981926
ASTE011451	-1	0.0143908	0.985609
ASTE009930	-1	0.0168474	0.983153
ASTE007633	-1	0.012108	0.987892
ASTE009405	-1	0.0653803	0.93462
ASTE011639	-1	0.0127261	0.987274
ASTE009478	-1	0.0135522	0.986448
ASTE009941	-1	0.0193905	0.980609
ASTE006377	-1	0.00726409	0.992736
ASTE010504	-1	0.0281913	0.971809
ASTE008331	-1	0.0176949	0.982305
ASTE010490	-1	0.0264007	0.973599
ASTE011768	-1	0.016521	0.983479
ASTE010967	-1	0.00634224	0.993658
ASTE008489	-1	0.0116292	0.988371
ASTE008690	-1	0.00896147	0.991039
ASTE006612	-1	0.0121324	0.987868
ASTE010591	-1	0.00661188	0.993388
ASTE008144	-1	0.016917	0.983083
ASTE010703	-1	0.0192898	0.98071
ASTE010402	-1	0.0221874	0.977813
ASTE008676	-1	0.0141142	0.985886
ASTE009042	-1	0.0170396	0.98296
ASTE009481	-1	0.0155621	0.984438
ASTE010252	-1	0.0156964	0.984304
ASTE006835	-1	0.0118309	0.988169
ASTE008142	-1	0.00978622	0.990214
ASTE006220	-1	0.0182962	0.981704
ASTE007437	-1	0.0140946	0.985905
ASTE009171	-1	0.0127518	0.987248
ASTE011762	-1	0.0191294	0.980871
ASTE009150	-1	0.0116287	0.988371
ASTE009369	-1	0.0143409	0.985659
ASTE009149	-1	0.0111057	0.988894
ASTE011005	-1	0.0326966	0.967303
ASTE010301	-1	0.0268251	0.973175
ASTE007563	-1	0.0324588	0.967541
ASTE009027	-1	0.0307182	0.969282
ASTE007860	-1	0.0122965	0.987703
ASTE008964	-1	0.0105473	0.989453
ASTE009581	-1	0.0134312	0.986569
ASTE008178	-1	0.0118988	0.988101
ASTE009477	-1	0.0230381	0.976962
ASTE011778	-1	0.01284	0.98716
ASTE006789	-1	0.0127007	0.987299
ASTE007716	-1	0.155868	0.844132
ASTE011714	-1	0.0240223	0.975978
ASTE007867	-1	0.0205357	0.979464
ASTE007598	-1	0.0161783	0.983822
ASTE009156	-1	0.0131334	0.986867
ASTE007658	-1	0.0140651	0.985935
ASTE010429	-1	0.0161915	0.983808
ASTE006495	-1	0.0249553	0.975045
ASTE007602	-1	0.0213797	0.97862
ASTE006588	-1	0.00991965	0.99008
ASTE008817	-1	0.0193265	0.980673
ASTE007223	-1	0.0160672	0.983933
ASTE011522	-1	0.0175312	0.982469
ASTE008762	-1	0.0168216	0.983178
ASTE009081	-1	0.0356093	0.964391
ASTE007511	-1	0.0124422	0.987558
ASTE010831	-1	0.00758644	0.992414
ASTE010222	-1	0.0116421	0.988358
ASTE009535	-1	0.108629	0.891371
ASTE010712	-1	0.0131823	0.986818
ASTE009742	-1	0.0129808	0.987019
ASTE010764	-1	0.0135605	0.986439
ASTE010611	-1	0.013404	0.986596
ASTE007705	-1	0.0117624	0.988238
ASTE010176	-1	0.0131776	0.986822
ASTE006433	-1	0.00852151	0.991478
ASTE011156	-1	0.01406	0.98594
ASTE006380	-1	0.0118208	0.988179
ASTE009318	-1	0.00858857	0.991411
ASTE009099	-1	0.00962426	0.990376
ASTE010042	-1	0.00872814	0.991272
ASTE011786	-1	0.0137758	0.986224
ASTE007441	-1	0.0127767	0.987223
ASTE007319	-1	0.0217255	0.978275
ASTE010817	-1	0.0189006	0.981099
ASTE009335	-1	0.0174718	0.982528
ASTE009661	-1	0.0229466	0.977053
ASTE010057	-1	0.01554	0.98446
ASTE010872	-1	0.00950385	0.990496
ASTE014880	-1	0.0133485	0.986651
ASTE014268	-1	0.0230693	0.976931
ASTE014855	-1	0.0213301	0.97867
ASTE015197	-1	0.0400342	0.959966
ASTE014457	-1	0.0164976	0.983502
ASTE014603	-1	0.0220519	0.977948
ASTE014670	-1	0.0103424	0.989658
ASTE015105	-1	0.0652725	0.934728
ASTE014779	-1	0.0231614	0.976839
ASTE014097	-1	0.0159494	0.984051
ASTE015011	-1	0.0231181	0.976882
ASTE014999	-1	0.0220618	0.977938
ASTE014950	-1	0.0105585	0.989442
ASTE015098	-1	0.0274896	0.97251
ASTE014746	-1	0.029567	0.970433
ASTE014261	-1	0.0156703	0.98433
ASTE014824	-1	0.0160316	0.983968
ASTE014578	-1	0.0127034	0.987297
ASTE014165	-1	0.0268136	0.973186
ASTE014330	-1	0.0423518	0.957648
ASTE014074	-1	0.0221515	0.977849
ASTE014430	-1	0.0250994	0.974901
ASTE014297	-1	0.0317503	0.96825
ASTE014299	-1	0.106305	0.893695
ASTE014463	-1	0.024899	0.975101
ASTE014580	-1	0.0526268	0.947373
ASTE014870	-1	0.0118682	0.988132
ASTE014441	-1	0.0365319	0.963468
ASTE014575	-1	0.0329657	0.967034
ASTE014538	-1	0.019781	0.980219
ASTE014322	-1	0.0242027	0.975797
ASTE014480	-1	0.0184861	0.981514
ASTE014366	-1	0.0280386	0.971961
ASTE014969	-1	0.0357601	0.96424
ASTE014543	-1	0.0361605	0.963839
ASTE014076	-1	0.022951	0.977049
ASTE014953	-1	0.0164643	0.983536
ASTE014033	-1	0.0560065	0.943993
ASTE014219	-1	0.0136263	0.986374
ASTE014556	-1	0.0283152	0.971685
ASTE015115	-1	0.0204625	0.979537
ASTE014364	-1	0.0534089	0.946591
ASTE014524	-1	0.0481141	0.951886
ASTE014131	-1	0.0413669	0.958633
ASTE015258	-1	0.0128546	0.987145
ASTE014479	-1	0.0138491	0.986151
ASTE014720	-1	0.0170908	0.982909
ASTE015222	-1	0.0282024	0.971798
ASTE014783	-1	0.0176244	0.982376
ASTE015200	-1	0.0475043	0.952496
ASTE015185	-1	0.0323628	0.967637
ASTE014966	-1	0.0490589	0.950941
ASTE014924	-1	0.0243898	0.97561
ASTE014898	-1	0.0126721	0.987328
ASTE015155	-1	0.0266348	0.973365
ASTE014346	-1	0.018522	0.981478
ASTE015139	-1	0.0314698	0.96853
ASTE014181	-1	0.0276019	0.972398
ASTE014751	-1	0.018269	0.981731
ASTE014307	-1	0.109606	0.890394
ASTE015299	-1	0.0527417	0.947258
ASTE014502	-1	0.0148852	0.985115
ASTE014534	-1	0.0204264	0.979574
ASTE014691	-1	0.0150262	0.984974
ASTE015273	-1	0.042046	0.957954
ASTE014753	-1	0.0594429	0.940557
ASTE014079	-1	0.0311723	0.968828
ASTE014608	-1	0.0257394	0.974261
ASTE015146	-1	0.0178058	0.982194
ASTE014614	-1	0.0267223	0.973278
ASTE015272	-1	0.0255972	0.974403
ASTE015016	-1	0.00964832	0.990352
ASTE014529	-1	0.0151071	0.984893
ASTE014490	-1	0.0188806	0.981119
ASTE011804	-1	0.01783	0.98217
ASTE014232	-1	0.0318305	0.968169
ASTE015262	-1	0.0632903	0.93671
ASTE014432	-1	0.0159863	0.984014
ASTE014225	-1	0.0213188	0.978681
ASTE014381	-1	0.0239475	0.976053
ASTE014646	-1	0.0159486	0.984051
ASTE014997	-1	0.0217283	0.978272
ASTE014788	-1	0.01041	0.98959
ASTE014011	-1	0.0232839	0.976716
ASTE014132	-1	0.0153345	0.984665
ASTE014748	-1	0.0160935	0.983906
ASTE014361	-1	0.0187742	0.981226
ASTE014657	-1	0.184013	0.815987
ASTE014615	-1	0.01282	0.98718
ASTE014440	-1	0.0137623	0.986238
ASTE014292	-1	0.0368242	0.963176
ASTE014123	-1	0.011492	0.988508
ASTE015031	-1	0.034744	0.965256
ASTE015220	-1	0.0172286	0.982771
ASTE015163	-1	0.0303461	0.969654
ASTE014818	-1	0.0303659	0.969634
ASTE015061	-1	0.0296005	0.9704
ASTE014895	-1	0.0178326	0.982167
ASTE014799	-1	0.0245853	0.975415
ASTE015161	-1	0.0549642	0.945036
ASTE014562	-1	0.00892672	0.991073
ASTE014160	-1	0.0173111	0.982689
ASTE014017	-1	0.0111638	0.988836
ASTE014742	-1	0.0136517	0.986348
ASTE014623	-1	0.0207178	0.979282
ASTE015021	-1	0.0288381	0.971162
ASTE014607	-1	0.0148232	0.985177
ASTE015192	-1	0.0344632	0.965537
ASTE014998	-1	0.0125531	0.987447
ASTE014886	-1	0.0122617	0.987738
ASTE014271	-1	0.0213843	0.978616
ASTE014785	-1	0.0664602	0.93354
ASTE014321	-1	0.0163448	0.983655
ASTE014965	-1	0.0494558	0.950544
ASTE014902	-1	0.020155	0.979845
ASTE014423	-1	0.0763974	0.923603
ASTE014037	-1	0.025572	0.974428
ASTE015248	-1	0.0179792	0.982021
ASTE014791	-1	0.062569	0.937431
ASTE014288	-1	0.0224768	0.977523
ASTE014874	-1	0.0251432	0.974857
ASTE014729	-1	0.0477884	0.952212
ASTE014869	-1	0.0135779	0.986422
ASTE014205	-1	0.0669813	0.933019
ASTE014766	-1	0.023018	0.976982
ASTE014352	-1	0.0237476	0.976252
ASTE014030	-1	0.0249613	0.975039
ASTE014581	-1	0.03412	0.96588
ASTE014172	-1	0.0412443	0.958756
ASTE014713	-1	0.0181345	0.981866
ASTE014370	-1	0.0251864	0.974814
ASTE014994	-1	0.0169211	0.983079
ASTE014986	-1	0.01155	0.98845
ASTE014243	-1	0.0473805	0.952619
ASTE014115	-1	0.0207135	0.979286
ASTE015191	-1	0.0251336	0.974866
ASTE014905	-1	0.0178331	0.982167
ASTE014268	-1	0.0757192	0.924281
ASTE014693	-1	0.0125342	0.987466
ASTE014192	-1	0.0120653	0.987935
ASTE014668	-1	0.01976	0.98024
ASTE014594	-1	0.0160059	0.983994
ASTE014583	-1	0.0303853	0.969615
ASTE014082	-1	0.0135727	0.986427
ASTE014031	-1	0.0272775	0.972722
ASTE015203	-1	0.0228473	0.977153
ASTE014348	-1	0.0160441	0.983956
ASTE014262	-1	0.122675	0.877325
ASTE015135	-1	0.0141824	0.985818
ASTE014978	-1	0.0195795	0.980421
ASTE014782	-1	0.0136539	0.986346
ASTE014667	-1	0.0721179	0.927882
ASTE014630	-1	0.0514751	0.948525
ASTE015194	-1	0.0149008	0.985099
ASTE015120	-1	0.0215622	0.978438
ASTE014548	-1	0.0238258	0.976174
ASTE014727	-1	0.0114848	0.988515
ASTE014486	-1	0.0157329	0.984267
ASTE014358	-1	0.0103371	0.989663
ASTE015034	-1	0.0209667	0.979033
ASTE014092	-1	0.0238594	0.976141
ASTE014666	-1	0.0566316	0.943368
ASTE014388	-1	0.0524371	0.947563
ASTE014359	-1	0.018353	0.981647
ASTE015119	-1	0.0179112	0.982089
ASTE014749	-1	0.0273151	0.972685
ASTE014459	-1	0.0496456	0.950354
ASTE015180	-1	0.0305571	0.969443
ASTE014715	-1	0.011732	0.988268
ASTE014865	-1	0.0272375	0.972762
ASTE014645	-1	0.0346873	0.965313
ASTE014184	-1	0.0143134	0.985687
ASTE014707	-1	0.0167317	0.983268
ASTE014833	-1	0.0283226	0.971677
ASTE014304	-1	0.0303468	0.969653
ASTE014795	-1	0.0163704	0.98363
ASTE014114	-1	0.0165468	0.983453
ASTE014305	-1	0.0193459	0.980654
ASTE015174	-1	0.0221389	0.977861
ASTE014347	-1	0.0292392	0.970761
ASTE014282	-1	0.0229764	0.977024
ASTE014419	-1	0.0198837	0.980116
ASTE015156	-1	0.0304166	0.969583
ASTE014772	-1	0.0216437	0.978356
ASTE015094	-1	0.0128149	0.987185
ASTE015195	-1	0.011881	0.988119
ASTE015126	-1	0.0144871	0.985513
ASTE014866	-1	0.022203	0.977797
ASTE014586	-1	0.0627079	0.937292
ASTE014029	-1	0.0255748	0.974425
ASTE014650	-1	0.0279598	0.97204
ASTE015075	-1	0.0217469	0.978253
ASTE014844	-1	0.0775695	0.92243
ASTE014439	-1	0.0178164	0.982184
ASTE014302	-1	0.027254	0.972746
ASTE015051	-1	0.0238793	0.976121
ASTE014756	-1	0.0183265	0.981673
ASTE014680	-1	0.0352511	0.964749
ASTE014328	-1	0.0280244	0.971976
ASTE015065	-1	0.0190426	0.980957
ASTE014171	-1	0.0139716	0.986028
ASTE014914	-1	0.0269376	0.973062
ASTE014846	-1	0.012198	0.987802
ASTE014098	-1	0.0171467	0.982853
ASTE014265	-1	0.014443	0.985557
ASTE014081	-1	0.0243813	0.975619
ASTE014326	-1	0.0193076	0.980692
ASTE015177	-1	0.106622	0.893378
ASTE014449	-1	0.0176324	0.982368
ASTE014194	-1	0.0232106	0.976789
ASTE014773	-1	0.0210138	0.978986
ASTE014042	-1	0.0150336	0.984966
ASTE014572	-1	0.0153078	0.984692
ASTE014396	-1	0.0503926	0.949607
ASTE014658	-1	0.0255264	0.974474
ASTE014335	-1	0.0195534	0.980447
ASTE014478	-1	0.0133429	0.986657
ASTE014156	-1	0.0253877	0.974612
ASTE014015	-1	0.0199531	0.980047
ASTE014144	-1	0.0149682	0.985032
ASTE014153	-1	0.0157643	0.984236
ASTE014022	-1	0.048082	0.951918
ASTE015179	-1	0.0201553	0.979845
ASTE014996	-1	0.0242008	0.975799
ASTE014851	-1	0.00946318	0.990537
ASTE015026	-1	0.0223381	0.977662
ASTE015214	-1	0.0186884	0.981312
ASTE014897	-1	0.0279998	0.972
ASTE014648	-1	0.0331252	0.966875
ASTE014677	-1	0.0212254	0.978775
ASTE014291	-1	0.0212813	0.978719
ASTE014333	-1	0.0149067	0.985093
ASTE014794	-1	0.016499	0.983501
ASTE014310	-1	0.0469346	0.953065
ASTE014281	-1	0.021866	0.978134
ASTE014989	-1	0.014001	0.985999
ASTE014309	-1	0.0479749	0.952025
ASTE015263	-1	0.0186754	0.981325
ASTE015305	-1	0.0317087	0.968291
ASTE015046	-1	0.0188206	0.981179
ASTE014342	-1	0.0272014	0.972799
ASTE014021	-1	0.0933394	0.906661
ASTE014078	-1	0.0228722	0.977128
ASTE014842	-1	0.0265235	0.973476
ASTE014375	-1	0.0239838	0.976016
ASTE015122	-1	0.0162671	0.983733
ASTE014224	-1	0.0155177	0.984482
ASTE014105	-1	0.0308746	0.969125
ASTE014485	-1	0.044627	0.955373
ASTE014185	-1	0.0213529	0.978647
ASTE014461	-1	0.0279804	0.97202
ASTE015062	-1	0.0402253	0.959775
ASTE014390	-1	0.00882521	0.991175
ASTE014839	-1	0.0204697	0.97953
ASTE014768	-1	0.0298488	0.970151
ASTE014915	-1	0.015467	0.984533
ASTE014841	-1	0.028555	0.971445
ASTE014765	-1	0.0300209	0.969979
ASTE014758	-1	0.0441759	0.955824
ASTE014278	-1	0.0243673	0.975633
ASTE014599	-1	0.0179178	0.982082
ASTE014215	-1	0.0198127	0.980187
ASTE014039	-1	0.136268	0.863732
ASTE014752	-1	0.0289751	0.971025
ASTE014960	-1	0.0314927	0.968507
ASTE015091	-1	0.0226595	0.97734
ASTE014702	-1	0.0332109	0.966789
ASTE014155	-1	0.014851	0.985149
ASTE014091	-1	0.0235002	0.9765
ASTE014177	-1	0.0466869	0.953313
ASTE014167	-1	0.0468634	0.953137
ASTE014654	-1	0.0220795	0.97792
ASTE014864	-1	0.0250116	0.974988
ASTE014472	-1	0.00874727	0.991253
ASTE014553	-1	0.0318672	0.968133
ASTE014460	-1	0.0116946	0.988305
ASTE015242	-1	0.014014	0.985986
ASTE014406	-1	0.0204327	0.979567
ASTE014568	-1	0.0311475	0.968853
ASTE014991	-1	0.0375257	0.962474
ASTE014546	-1	0.0160915	0.983908
ASTE015028	-1	0.0191712	0.980829
ASTE015254	-1	0.0438019	0.956198
ASTE014122	-1	0.0174762	0.982524
ASTE014644	-1	0.0134818	0.986518
ASTE014875	-1	0.0162053	0.983795
ASTE014386	-1	0.0218882	0.978112
ASTE015077	-1	0.0224685	0.977531
ASTE014383	-1	0.0277851	0.972215
ASTE014660	-1	0.102829	0.897171
ASTE014837	-1	0.0468578	0.953142
ASTE014856	-1	0.0186196	0.98138
ASTE014298	-1	0.0239062	0.976094
ASTE014012	-1	0.0300605	0.969939
ASTE014871	-1	0.0216236	0.978376
ASTE015227	-1	0.0143723	0.985628
ASTE015066	-1	0.0157698	0.98423
ASTE014451	-1	0.0591107	0.940889
ASTE014163	-1	0.0283964	0.971604
ASTE014609	-1	0.0282877	0.971712
ASTE014719	-1	0.0290981	0.970902
ASTE014102	-1	0.0392347	0.960765
ASTE015213	-1	0.0168374	0.983163
ASTE014056	-1	0.0319592	0.968041
ASTE015102	-1	0.018336	0.981664
ASTE014911	-1	0.057249	0.942751
ASTE014090	-1	0.0158779	0.984122
ASTE014220	-1	0.0143051	0.985695
ASTE014821	-1	0.0223309	0.977669
ASTE014867	-1	0.0188684	0.981132
ASTE015176	-1	0.0152112	0.984789
ASTE014891	-1	0.0357578	0.964242
ASTE014635	-1	0.018181	0.981819
ASTE014209	-1	0.019916	0.980084
ASTE015052	-1	0.0501283	0.949872
ASTE015036	-1	0.01719	0.98281
ASTE014264	-1	0.0151829	0.984817
ASTE014520	-1	0.037724	0.962276
ASTE014168	-1	0.0192107	0.980789
ASTE014557	-1	0.0162091	0.983791
ASTE015097	-1	0.0209181	0.979082
ASTE014522	-1	0.0411376	0.958862
ASTE014009	-1	0.0449631	0.955037
ASTE014532	-1	0.0156251	0.984375
ASTE014062	-1	0.0328135	0.967187
ASTE014843	-1	0.0426019	0.957398
ASTE015249	-1	0.0183776	0.981622
ASTE014290	-1	0.0320323	0.967968
ASTE015081	-1	0.0500915	0.949909
ASTE014781	-1	0.0211739	0.978826
ASTE014223	-1	0.0209356	0.979064
ASTE015127	-1	0.0449611	0.955039
ASTE014157	-1	0.033451	0.966549
ASTE015209	-1	0.0244529	0.975547
ASTE014945	-1	0.053716	0.946284
ASTE014370	-1	0.025457	0.974543
ASTE014498	-1	0.0194694	0.980531
ASTE014130	-1	0.017598	0.982402
ASTE014479	-1	0.0149345	0.985065
ASTE014726	-1	0.0201915	0.979809
ASTE014055	-1	0.0415266	0.958473
ASTE015266	-1	0.0110306	0.988969
ASTE014332	-1	0.0303703	0.96963
ASTE014812	-1	0.0200892	0.979911
ASTE014488	-1	0.0582162	0.941784
ASTE014611	-1	0.0197685	0.980231
ASTE014329	-1	0.0323036	0.967696
ASTE014908	-1	0.0442537	0.955746
ASTE014909	-1	0.0184393	0.981561
ASTE015014	-1	0.0213284	0.978672
ASTE014926	-1	0.012118	0.987882
ASTE014051	-1	0.015513	0.984487
ASTE014942	-1	0.022818	0.977182
ASTE015277	-1	0.0294563	0.970544
ASTE014845	-1	0.025316	0.974684
ASTE014664	-1	0.023885	0.976115
ASTE014574	-1	0.0150788	0.984921
ASTE014982	-1	0.0180524	0.981948
ASTE014647	-1	0.0198909	0.980109
ASTE014500	-1	0.0302841	0.969716
ASTE014250	-1	0.0178423	0.982158
ASTE015067	-1	0.319262	0.680738
ASTE014369	-1	0.0150628	0.984937
ASTE015129	-1	0.0272134	0.972787
ASTE015050	-1	0.0137752	0.986225
ASTE014138	-1	0.0222988	0.977701
ASTE015238	-1	0.0153308	0.984669
ASTE014171	-1	0.0101318	0.989868
ASTE014597	-1	0.0382716	0.961728
ASTE014323	-1	0.0267094	0.973291
ASTE015145	-1	0.0336686	0.966331
ASTE015130	-1	0.0233349	0.976665
ASTE014827	-1	0.0629997	0.937
ASTE014394	-1	0.0399833	0.960017
ASTE014802	-1	0.0161543	0.983846
ASTE014767	-1	0.0992651	0.900735
ASTE015188	-1	0.0150176	0.984982
ASTE014325	-1	0.0197029	0.980297
ASTE014932	-1	0.0301152	0.969885
ASTE014301	-1	0.0208277	0.979172
ASTE014373	-1	0.017598	0.982402
ASTE014916	-1	0.0275201	0.97248
ASTE014410	-1	0.0190224	0.980978
ASTE015199	-1	0.0212937	0.978706
ASTE015101	-1	0.0395631	0.960437
ASTE014703	-1	0.0320395	0.967961
ASTE014465	-1	0.14594	0.85406
ASTE014227	-1	0.0366251	0.963375
ASTE015302	-1	0.0197243	0.980276
ASTE014696	-1	0.0367633	0.963237
ASTE014544	-1	0.0108859	0.989114
ASTE014931	-1	0.0295624	0.970438
ASTE014678	-1	0.0184788	0.981521
ASTE014885	-1	0.0245395	0.975461
ASTE014596	-1	0.0211785	0.978822
ASTE014350	-1	0.0192669	0.980733
ASTE014289	-1	0.0344472	0.965553
ASTE014086	-1	0.0240879	0.975912
ASTE014807	-1	0.0376549	0.962345
ASTE014315	-1	0.0407716	0.959228
ASTE015294	-1	0.011612	0.988388
ASTE015095	-1	0.027338	0.972662
ASTE014728	-1	0.033574	0.966426
ASTE014698	-1	0.0201155	0.979885
ASTE014665	-1	0.032106	0.967894
ASTE014901	-1	0.106003	0.893997
ASTE014372	-1	0.0156905	0.984309
ASTE014237	-1	0.018534	0.981466
ASTE014236	-1	0.0198022	0.980198
ASTE014311	-1	0.0189137	0.981086
ASTE015181	-1	0.029616	0.970384
ASTE014816	-1	0.012598	0.987402
ASTE014371	-1	0.0165952	0.983405
ASTE015008	-1	0.0295931	0.970407
ASTE015180	-1	0.0578537	0.942146
ASTE015000	-1	0.03122	0.96878
ASTE014491	-1	0.103408	0.896592
ASTE014239	-1	0.00602937	0.993971
ASTE014913	-1	0.0135464	0.986454
ASTE014690	-1	0.0189471	0.981053
ASTE014368	-1	0.0187431	0.981257
ASTE014178	-1	0.0649537	0.935046
ASTE014050	-1	0.0204944	0.979506
ASTE015040	-1	0.013654	0.986346
ASTE015057	-1	0.0159627	0.984037
ASTE014395	-1	0.0302374	0.969763
ASTE014231	-1	0.0179421	0.982058
ASTE015231	-1	0.0297478	0.970252
ASTE014815	-1	0.0188285	0.981171
ASTE014426	-1	0.0305052	0.969495
ASTE015078	-1	0.0608041	0.939196
ASTE014351	-1	0.0221745	0.977826
ASTE015171	-1	0.0362023	0.963798
ASTE014040	-1	0.02787	0.97213
ASTE014539	-1	0.0164138	0.983586
ASTE014920	-1	0.0176787	0.982321
ASTE014718	-1	0.0217162	0.978284
ASTE014025	-1	0.0118005	0.9882
ASTE014470	-1	0.029138	0.970862
ASTE014627	-1	0.0215148	0.978485
ASTE014938	-1	0.0313256	0.968674
ASTE014453	-1	0.0610028	0.938997
ASTE015261	-1	0.0186208	0.981379
ASTE015173	-1	0.0209183	0.979082
ASTE014624	-1	0.0270615	0.972938
ASTE015283	-1	0.029228	0.970772
ASTE015218	-1	0.0125714	0.987429
ASTE014468	-1	0.0142398	0.98576
ASTE015256	-1	0.0229173	0.977083
ASTE014592	-1	0.0806575	0.919343
ASTE014317	-1	0.0126181	0.987382
ASTE015184	-1	0.0500872	0.949913
ASTE014573	-1	0.0508756	0.949124
ASTE014863	-1	0.0138746	0.986125
ASTE015204	-1	0.0449347	0.955065
ASTE014235	-1	0.0841992	0.915801
ASTE015287	-1	0.0577576	0.942242
ASTE014777	-1	0.0917337	0.908266
ASTE014494	-1	0.0288048	0.971195
ASTE014196	-1	0.0180543	0.981946
ASTE014958	-1	0.0246564	0.975344
ASTE014560	-1	0.0306416	0.969358
ASTE014484	-1	0.0230945	0.976905
ASTE014377	-1	0.0161122	0.983888
ASTE014014	-1	0.0142564	0.985744
ASTE015232	-1	0.0270881	0.972912
ASTE014003	-1	0.0391327	0.960867
ASTE015017	-1	0.0288241	0.971176
ASTE014606	-1	0.0164264	0.983574
ASTE015264	-1	0.0326082	0.967392
ASTE014437	-1	0.0288896	0.97111
ASTE014762	-1	0.0326506	0.967349
ASTE014701	-1	0.0384542	0.961546
ASTE015019	-1	0.0409106	0.959089
ASTE014797	-1	0.0245039	0.975496
ASTE015253	-1	0.0892456	0.910754
ASTE014139	-1	0.0327616	0.967238
ASTE014119	-1	0.0317918	0.968208
ASTE014497	-1	0.0140974	0.985903
ASTE014412	-1	0.0147299	0.98527
ASTE015099	-1	0.0258679	0.974132
ASTE014878	-1	0.0120697	0.98793
ASTE014776	-1	0.0294351	0.970565
ASTE014852	-1	0.0414768	0.958523
ASTE014700	-1	0.0294139	0.970586
ASTE011799	-1	0.0118863	0.988114
ASTE014133	-1	0.0356483	0.964352
ASTE014349	-1	0.0273356	0.972664
ASTE015293	-1	0.016641	0.983359
ASTE014689	-1	0.0323948	0.967605
ASTE015044	-1	0.0251315	0.974869
ASTE014523	-1	0.0259124	0.974088
ASTE014095	-1	0.0250224	0.974978
ASTE015134	-1	0.0140051	0.985995
ASTE014872	-1	0.0237051	0.976295
ASTE014207	-1	0.0196827	0.980317
ASTE014692	-1	0.0428936	0.957106
ASTE014198	-1	0.04548	0.95452
ASTE014413	-1	0.0249769	0.975023
ASTE014128	-1	0.0504752	0.949525
ASTE014663	-1	0.0198556	0.980144
ASTE014956	-1	0.0280513	0.971949
ASTE014471	-1	0.0343362	0.965664
ASTE015069	-1	0.0201947	0.979805
ASTE014830	-1	0.019779	0.980221
ASTE014588	-1	0.0123124	0.987688
ASTE015275	-1	0.046325	0.953675
ASTE015221	-1	0.0399443	0.960056
ASTE014823	-1	0.0191174	0.980883
ASTE014001	-1	0.0225902	0.97741
ASTE014808	-1	0.0113207	0.988679
ASTE014464	-1	0.0746409	0.925359
ASTE014629	-1	0.0160792	0.983921
ASTE014400	-1	0.0560758	0.943924
ASTE015082	-1	0.0232125	0.976788
ASTE014276	-1	0.0844123	0.915588
ASTE014233	-1	0.020644	0.979356
ASTE015206	-1	0.010364	0.989636
ASTE014183	-1	0.0180175	0.981982
ASTE014338	-1	0.0177163	0.982284
ASTE015060	-1	0.0146263	0.985374
ASTE014554	-1	0.0154786	0.984521
ASTE015285	-1	0.0190152	0.980985
ASTE014917	-1	0.0133537	0.986646
ASTE014275	-1	0.0223027	0.977697
ASTE014661	-1	0.0394711	0.960529
ASTE014151	-1	0.0237716	0.976228
ASTE015304	-1	0.034375	0.965625
ASTE014341	-1	0.0232977	0.976702
ASTE015153	-1	0.0141975	0.985803
ASTE015152	-1	0.0203606	0.979639
ASTE014973	-1	0.0121514	0.987849
ASTE015274	-1	0.0234128	0.976587
ASTE015093	-1	0.0185079	0.981492
ASTE014900	-1	0.014883	0.985117
ASTE014514	-1	0.0140898	0.98591
ASTE014113	-1	0.0201478	0.979852
ASTE014211	-1	0.0217075	0.978292
ASTE014175	-1	0.010699	0.989301
ASTE015299	-1	0.0491411	0.950859
ASTE014036	-1	0.0217155	0.978284
ASTE014106	-1	0.0175748	0.982425
ASTE014709	-1	0.0186467	0.981353
ASTE014504	-1	0.0215228	0.978477
ASTE014073	-1	0.0213638	0.978636
ASTE015165	-1	0.0255774	0.974423
ASTE015150	-1	0.0119393	0.988061
ASTE014771	-1	0.0260819	0.973918
ASTE014222	-1	0.0183223	0.981678
ASTE014850	-1	0.0218898	0.97811
ASTE014112	-1	0.0272652	0.972735
ASTE014069	-1	0.0140168	0.985983
ASTE014181	-1	0.024651	0.975349
ASTE014084	-1	0.0222293	0.977771
ASTE015178	-1	0.185314	0.814686
ASTE015043	-1	0.0285972	0.971403
ASTE014939	-1	0.0150814	0.984919
ASTE015064	-1	0.0315952	0.968405
ASTE014258	-1	0.0215472	0.978453
ASTE014759	-1	0.0630768	0.936923
ASTE014087	-1	0.0293484	0.970652
ASTE015247	-1	0.0081828	0.991817
ASTE014444	-1	0.0132531	0.986747
ASTE014849	-1	0.0150354	0.984965
ASTE015058	-1	0.011487	0.988513
ASTE014229	-1	0.0176291	0.982371
ASTE014053	-1	0.0207527	0.979247
ASTE014150	-1	0.0231917	0.976808
ASTE014313	-1	0.0241804	0.97582
ASTE014189	-1	0.0140815	0.985919
ASTE014483	-1	0.0194436	0.980556
ASTE014208	-1	0.0197051	0.980295
ASTE014141	-1	0.0248533	0.975147
ASTE015241	-1	0.0672185	0.932782
ASTE015041	-1	0.0284979	0.971502
ASTE014957	-1	0.024083	0.975917
ASTE014537	-1	0.0315451	0.968455
ASTE014286	-1	0.0268199	0.97318
ASTE014154	-1	0.0189803	0.98102
ASTE014095	-1	0.0384821	0.961518
ASTE015280	-1	0.0280272	0.971973
ASTE014857	-1	0.0445142	0.955486
ASTE014416	-1	0.0311969	0.968803
ASTE015090	-1	0.0775887	0.922411
ASTE014712	-1	0.0220616	0.977938
ASTE015106	-1	0.0226743	0.977326
ASTE015279	-1	0.016156	0.983844
ASTE014625	-1	0.0137204	0.98628
ASTE014569	-1	0.0302468	0.969753
ASTE014402	-1	0.0175543	0.982446
ASTE014681	-1	0.0165938	0.983406
ASTE014525	-1	0.0473462	0.952654
ASTE015149	-1	0.0129088	0.987091
ASTE015116	-1	0.0203967	0.979603
ASTE015255	-1	0.0420677	0.957932
ASTE014148	-1	0.0315958	0.968404
ASTE014540	-1	0.0278645	0.972135
ASTE015281	-1	0.0154777	0.984522
ASTE015001	-1	0.111625	0.888375
ASTE014466	-1	0.0976156	0.902384
ASTE014234	-1	0.023403	0.976597
ASTE015237	-1	0.0355209	0.964479
ASTE015048	-1	0.0156962	0.984304
ASTE014415	-1	0.0189815	0.981018
ASTE014316	-1	0.0132283	0.986772
ASTE014228	-1	0.0546648	0.945335
ASTE014137	-1	0.0659127	0.934087
ASTE014099	-1	0.041497	0.958503
ASTE014345	-1	0.0188961	0.981104
ASTE014925	-1	0.0381925	0.961808
ASTE014085	-1	0.0356584	0.964342
ASTE015086	-1	0.0232792	0.976721
ASTE014550	-1	0.0217625	0.978238
ASTE014180	-1	0.0153004	0.9847
ASTE014039	-1	0.0645676	0.935432
ASTE014634	-1	0.0260693	0.973931
ASTE014120	-1	0.026683	0.973317
ASTE014246	-1	0.0355511	0.964449
ASTE015006	-1	0.0137159	0.986284
ASTE014861	-1	0.0109829	0.989017
ASTE014376	-1	0.0104835	0.989516
ASTE014513	-1	0.0161616	0.983838
ASTE014452	-1	0.0217919	0.978208
ASTE014152	-1	0.014692	0.985308
ASTE014985	-1	0.0437684	0.956232
ASTE014418	-1	0.0175667	0.982433
ASTE015015	-1	0.0208487	0.979151
ASTE014272	-1	0.0269702	0.97303
ASTE014921	-1	0.0459835	0.954016
ASTE014004	-1	0.0128376	0.987162
ASTE014923	-1	0.0223102	0.97769
ASTE014761	-1	0.0471656	0.952834
ASTE014337	-1	0.0439367	0.956063
ASTE014547	-1	0.0253276	0.974672
ASTE014873	-1	0.0164229	0.983577
ASTE015266	-1	0.0166929	0.983307
ASTE014879	-1	0.0167599	0.98324
ASTE014280	-1	0.039657	0.960343
ASTE015208	-1	0.0390048	0.960995
ASTE014018	-1	0.104405	0.895595
ASTE014910	-1	0.0131389	0.986861
ASTE014363	-1	0.0186112	0.981389
ASTE014725	-1	0.0277163	0.972284
ASTE014740	-1	0.0346619	0.965338
ASTE014283	-1	0.0137419	0.986258
ASTE014193	-1	0.0191545	0.980846
ASTE014366	-1	0.0105551	0.989445
ASTE014629	-1	0.0240822	0.975918
ASTE014336	-1	0.0150593	0.984941
ASTE014567	-1	0.068962	0.931038
ASTE014914	-1	0.0463937	0.953606
ASTE015265	-1	0.0261823	0.973818
ASTE014242	-1	0.0180732	0.981927
ASTE014226	-1	0.0186187	0.981381
ASTE014784	-1	0.0181593	0.981841
ASTE014118	-1	0.0226222	0.977378
ASTE014498	-1	0.0591016	0.940898
ASTE014088	-1	0.0718922	0.928108
ASTE015182	-1	0.0293681	0.970632
ASTE015162	-1	0.0254772	0.974523
ASTE014002	-1	0.0189837	0.981016
ASTE014117	-1	0.0365715	0.963429
ASTE014653	-1	0.0147191	0.985281
ASTE014801	-1	0.0132403	0.98676
ASTE014206	-1	0.0257054	0.974295
ASTE015224	-1	0.019897	0.980103
ASTE014285	-1	0.105101	0.894899
ASTE014424	-1	0.0160486	0.983951
ASTE014730	-1	0.0217254	0.978275
ASTE014200	-1	0.0139885	0.986012
ASTE015151	-1	0.0238773	0.976123
ASTE014591	-1	0.126166	0.873834
ASTE014962	-1	0.0342964	0.965704
ASTE015110	-1	0.0140096	0.98599
ASTE014455	-1	0.0292138	0.970786
ASTE014195	-1	0.0197974	0.980203
ASTE014711	-1	0.0148181	0.985182
ASTE014096	-1	0.0300334	0.969967
ASTE014004	-1	0.029543	0.970457
ASTE014127	-1	0.0198384	0.980162
ASTE015033	-1	0.155362	0.844638
ASTE014722	-1	0.0161179	0.983882
ASTE014988	-1	0.0287466	0.971253
ASTE014697	-1	0.0265603	0.97344
ASTE014248	-1	0.014454	0.985546
ASTE014191	-1	0.026618	0.973382
ASTE014679	-1	0.0202245	0.979775
ASTE014724	-1	0.0400285	0.959972
ASTE014016	-1	0.0309539	0.969046
ASTE014881	-1	0.0262959	0.973704
ASTE015292	-1	0.0144835	0.985516
ASTE014343	-1	0.109822	0.890178
ASTE014446	-1	0.0203216	0.979678
ASTE014178	-1	0.0214644	0.978536
ASTE014260	-1	0.0139059	0.986094
ASTE014882	-1	0.0247339	0.975266
ASTE014944	-1	0.0162884	0.983712
ASTE015298	-1	0.0261501	0.97385
ASTE014080	-1	0.0202243	0.979776
ASTE014505	-1	0.0160241	0.983976
ASTE014057	-1	0.0480655	0.951935
ASTE014188	-1	0.037432	0.962568
ASTE014254	-1	0.0220055	0.977995
ASTE014763	-1	0.029456	0.970544
ASTE015291	-1	0.0265829	0.973417
ASTE014778	-1	0.288522	0.711478
ASTE014980	-1	0.0299413	0.970059
ASTE014961	-1	0.030372	0.969628
ASTE014987	-1	0.0431308	0.956869
ASTE014649	-1	0.0316176	0.968382
ASTE014066	-1	0.0380774	0.961923
ASTE014517	-1	0.012332	0.987668
ASTE014443	-1	0.0213929	0.978607
ASTE014704	-1	0.016401	0.983599
ASTE014796	-1	0.0327472	0.967253
ASTE014545	-1	0.0214771	0.978523
ASTE015027	-1	0.0139608	0.986039
ASTE014353	-1	0.0160282	0.983972
ASTE015038	-1	0.018859	0.981141
ASTE015233	-1	0.0207455	0.979255
ASTE014019	-1	0.0196833	0.980317
ASTE014558	-1	0.0286354	0.971365
ASTE014340	-1	0.0368963	0.963104
ASTE014083	-1	0.111095	0.888905
ASTE014417	-1	0.0141953	0.985805
ASTE015296	-1	0.0213951	0.978605
ASTE014742	-1	0.0346755	0.965325
ASTE014140	-1	0.0155362	0.984464
ASTE015244	-1	0.0162618	0.983738
ASTE015128	-1	0.0221007	0.977899
ASTE014780	-1	0.0373785	0.962621
ASTE014954	-1	0.0178573	0.982143
ASTE014481	-1	0.015234	0.984766
ASTE014158	-1	0.0150495	0.984951
ASTE014723	-1	0.0231695	0.976831
ASTE014383	-1	0.0443194	0.955681
ASTE014577	-1	0.0225992	0.977401
ASTE014963	-1	0.0248016	0.975198
ASTE014617	-1	0.0154878	0.984512
ASTE014836	-1	0.0156344	0.984366
ASTE015260	-1	0.0175459	0.982454
ASTE014632	-1	0.0222281	0.977772
ASTE014506	-1	0.0132733	0.986727
ASTE014533	-1	0.0170784	0.982922
ASTE015056	-1	0.0247155	0.975284
ASTE014142	-1	0.0401487	0.959851
ASTE014743	-1	0.0321447	0.967855
ASTE015108	-1	0.0566612	0.943339
ASTE015246	-1	0.0140337	0.985966
ASTE014684	-1	0.0160885	0.983912
ASTE014047	-1	0.0351731	0.964827
ASTE014854	-1	0.0392681	0.960732
ASTE014906	-1	0.0347766	0.965223
ASTE014541	-1	0.0416239	0.958376
ASTE015215	-1	0.0233726	0.976627
ASTE015083	-1	0.0235035	0.976496
ASTE015235	-1	0.0242372	0.975763
ASTE014477	-1	0.0155562	0.984444
ASTE014268	-1	0.0218205	0.978179
ASTE014378	-1	0.0341537	0.965846
ASTE014656	-1	0.0181851	0.981815
ASTE014357	-1	0.0281802	0.97182
ASTE014474	-1	0.022398	0.977602
ASTE014754	-1	0.0192559	0.980744
ASTE014249	-1	0.0221529	0.977847
ASTE015138	-1	0.0274583	0.972542
ASTE015133	-1	0.0427178	0.957282
ASTE014535	-1	0.028874	0.971126
ASTE014825	-1	0.031341	0.968659
ASTE014811	-1	0.02706	0.97294
ASTE015042	-1	0.0170156	0.982984
ASTE014186	-1	0.0198373	0.980163
ASTE014741	-1	0.0325371	0.967463
ASTE015286	-1	0.00963326	0.990367
ASTE014787	-1	0.0401816	0.959818
ASTE014129	-1	0.0207112	0.979289
ASTE014179	-1	0.0267339	0.973266
ASTE015024	-1	0.0230707	0.976929
ASTE014024	-1	0.0166041	0.983396
ASTE015079	-1	0.436777	0.563223
ASTE014605	-1	0.0209547	0.979045
ASTE014911	-1	0.0346779	0.965322
ASTE014273	-1	0.0267761	0.973224
ASTE014213	-1	0.0329998	0.967
ASTE015122	-1	0.0183959	0.981604
ASTE014710	-1	0.0239278	0.976072
ASTE015123	-1	0.0284901	0.97151
ASTE014970	-1	0.0231623	0.976838
ASTE014482	-1	0.0224125	0.977587
ASTE014519	-1	0.0355715	0.964429
ASTE014685	-1	0.0282393	0.971761
ASTE014688	-1	0.0302366	0.969763
ASTE014566	-1	0.01537	0.98463
ASTE014360	-1	0.0479886	0.952011
ASTE014912	-1	0.0168748	0.983125
ASTE014216	-1	0.051548	0.948452
[truncated: 518 more rows]

## Sheet: MAPK
MAPK pathway SVM prediction
Anopheles stephensi gene Id	Prediction	Positive prediction score	Negative prediction score
ASTE004187	1	0.5	0.5
ASTE004283	1	0.918596	0.0814035
ASTE014039	1	0.959934	0.040066
ASTE000426	-1	0.00529032	0.99471
ASTE000168	-1	0.00828031	0.99172
ASTE000731	-1	0.00816692	0.991833
ASTE000639	-1	0.00481627	0.995184
ASTE000280	-1	0.00415699	0.995843
ASTE000509	-1	0.0122147	0.987785
ASTE000536	-1	1.39675e-05	0.999986
ASTE000353	-1	0.00481697	0.995183
ASTE000342	-1	0.00595918	0.994041
ASTE000163	-1	0.00555542	0.994445
ASTE000624	-1	0.00787157	0.992128
ASTE000613	-1	0.00492738	0.995073
ASTE000594	-1	0.00564652	0.994353
ASTE000487	-1	0.00349097	0.996509
ASTE000376	-1	0.00475694	0.995243
ASTE000081	-1	0.00610643	0.993894
ASTE000733	-1	0.00817083	0.991829
ASTE000191	-1	0.00406264	0.995937
ASTE000235	-1	0.00472232	0.995278
ASTE000084	-1	0.00889513	0.991105
ASTE000516	-1	0.00965781	0.990342
ASTE000517	-1	0.00496111	0.995039
ASTE000097	-1	0.00772323	0.992277
ASTE000667	-1	0.00441082	0.995589
ASTE000718	-1	0.00436128	0.995639
ASTE000497	-1	0.00474154	0.995258
ASTE000742	-1	0.0988544	0.901146
ASTE000152	-1	0.00422144	0.995779
ASTE000502	-1	0.00635048	0.99365
ASTE000442	-1	0.00426976	0.99573
ASTE000070	-1	0.00675145	0.993249
ASTE000610	-1	0.00533771	0.994662
ASTE000099	-1	0.0056471	0.994353
ASTE000428	-1	0.00832609	0.991674
ASTE000026	-1	0.00578319	0.994217
ASTE000192	-1	0.00386752	0.996132
ASTE000112	-1	0.00592301	0.994077
ASTE000638	-1	0.00549974	0.9945
ASTE000449	-1	0.0052268	0.994773
ASTE000166	-1	0.00506053	0.994939
ASTE000486	-1	0.00498789	0.995012
ASTE000512	-1	8.9225e-06	0.999991
ASTE000293	-1	1.7969e-05	0.999982
ASTE000223	-1	0.0100911	0.989909
ASTE000722	-1	0.0077494	0.992251
ASTE000467	-1	0.0033607	0.996639
ASTE000544	-1	0.00380293	0.996197
ASTE000261	-1	0.00687693	0.993123
ASTE000073	-1	0.00434698	0.995653
ASTE000262	-1	0.0241436	0.975856
ASTE000270	-1	0.00631888	0.993681
ASTE000653	-1	0.00685455	0.993145
ASTE000567	-1	0.00526563	0.994734
ASTE000227	-1	0.00684525	0.993155
ASTE000640	-1	0.00393041	0.99607
ASTE000391	-1	0.00837011	0.99163
ASTE000031	-1	0.00538177	0.994618
ASTE000418	-1	0.00919349	0.990807
ASTE000664	-1	0.00611525	0.993885
ASTE000093	-1	0.00544627	0.994554
ASTE000725	-1	0.003299	0.996701
ASTE000231	-1	0.0107385	0.989262
ASTE000350	-1	0.00445575	0.995544
ASTE000507	-1	0.00818353	0.991816
ASTE000593	-1	0.006901	0.993099
ASTE000316	-1	0.00293827	0.997062
ASTE000257	-1	0.00596956	0.99403
ASTE000229	-1	0.00621128	0.993789
ASTE000585	-1	0.0066702	0.99333
ASTE000623	-1	0.00497073	0.995029
ASTE001446	-1	0.00605696	0.993943
ASTE001048	-1	0.00446972	0.99553
ASTE001209	-1	0.00576557	0.994234
ASTE001301	-1	0.00482227	0.995178
ASTE000816	-1	0.00425182	0.995748
ASTE001005	-1	0.0135717	0.986428
ASTE001199	-1	0.0105759	0.989424
ASTE000895	-1	0.00771032	0.99229
ASTE001334	-1	0.00536945	0.994631
ASTE000845	-1	0.0039521	0.996048
ASTE000905	-1	0.00594003	0.99406
ASTE001189	-1	0.0110723	0.988928
ASTE001487	-1	0.00730121	0.992699
ASTE001278	-1	0.00643331	0.993567
ASTE001247	-1	0.00437515	0.995625
ASTE001120	-1	0.0138451	0.986155
ASTE001417	-1	0.00381022	0.99619
ASTE001218	-1	0.0187988	0.981201
ASTE001519	-1	0.00686735	0.993133
ASTE000964	-1	0.00383427	0.996166
ASTE001019	-1	0.00350562	0.996494
ASTE001419	-1	0.00595114	0.994049
ASTE001513	-1	0.010148	0.989852
ASTE001451	-1	0.00267617	0.997324
ASTE001052	-1	0.0130269	0.986973
ASTE000913	-1	0.00625628	0.993744
ASTE001572	-1	0.00459394	0.995406
ASTE001032	-1	0.00452483	0.995475
ASTE000868	-1	0.0050024	0.994998
ASTE001204	-1	0.0078067	0.992193
ASTE001461	-1	0.0109051	0.989095
ASTE001368	-1	0.00830309	0.991697
ASTE001488	-1	0.0068373	0.993163
ASTE001276	-1	0.00868166	0.991318
ASTE001613	-1	0.00696165	0.993038
ASTE000787	-1	0.00993712	0.990063
ASTE001187	-1	0.00601789	0.993982
ASTE001066	-1	0.00501662	0.994983
ASTE000818	-1	0.00313914	0.996861
ASTE001315	-1	0.0188442	0.981156
ASTE001282	-1	0.00477576	0.995224
ASTE001176	-1	0.0061484	0.993852
ASTE000931	-1	0.00703034	0.99297
ASTE001603	-1	0.00759623	0.992404
ASTE001566	-1	0.00793337	0.992067
ASTE001065	-1	0.00684884	0.993151
ASTE001135	-1	0.00729413	0.992706
ASTE001231	-1	0.00593674	0.994063
ASTE001072	-1	0.00529057	0.994709
ASTE001223	-1	0.00906124	0.990939
ASTE001143	-1	0.00378967	0.99621
ASTE000975	-1	0.00407467	0.995925
ASTE001179	-1	0.00720457	0.992795
ASTE001069	-1	0.00573045	0.99427
ASTE001569	-1	0.00442129	0.995579
ASTE001499	-1	0.0050629	0.994937
ASTE001477	-1	0.0063314	0.993669
ASTE000761	-1	0.00539545	0.994605
ASTE001386	-1	0.00288826	0.997112
ASTE001153	-1	0.00404812	0.995952
ASTE000935	-1	0.00511991	0.99488
ASTE001119	-1	0.00734963	0.99265
ASTE001074	-1	0.0402869	0.959713
ASTE001540	-1	0.00533352	0.994666
ASTE000858	-1	0.00500521	0.994995
ASTE001283	-1	1.39504e-05	0.999986
ASTE000819	-1	0.021289	0.978711
ASTE001578	-1	0.0040586	0.995941
ASTE001583	-1	0.00514095	0.994859
ASTE001318	-1	0.0099044	0.990096
ASTE001523	-1	0.00894595	0.991054
ASTE000828	-1	0.0096373	0.990363
ASTE001765	-1	0.0130277	0.986972
ASTE002145	-1	0.0100561	0.989944
ASTE001767	-1	0.00672407	0.993276
ASTE002805	-1	0.00708318	0.992917
ASTE001892	-1	0.00579627	0.994204
ASTE001808	-1	0.0052037	0.994796
ASTE002722	-1	0.00675117	0.993249
ASTE002669	-1	0.00536269	0.994637
ASTE001827	-1	0.00540672	0.994593
ASTE002681	-1	0.00664245	0.993358
ASTE002383	-1	0.00746977	0.99253
ASTE002257	-1	0.00739644	0.992604
ASTE002234	-1	0.00268819	0.997312
ASTE002596	-1	0.00472425	0.995276
ASTE001896	-1	0.00901265	0.990987
ASTE001803	-1	0.00932338	0.990677
ASTE002118	-1	0.00676427	0.993236
ASTE002385	-1	0.00671472	0.993285
ASTE002016	-1	0.00732749	0.992673
ASTE002169	-1	0.00480416	0.995196
ASTE002766	-1	0.00936476	0.990635
ASTE002295	-1	0.0053917	0.994608
ASTE001946	-1	0.0059784	0.994022
ASTE001878	-1	0.0142641	0.985736
ASTE001807	-1	0.00977841	0.990222
ASTE002350	-1	0.00825279	0.991747
ASTE002545	-1	0.00445324	0.995547
ASTE001642	-1	0.00901534	0.990985
ASTE002553	-1	0.00797359	0.992026
ASTE001867	-1	0.00537001	0.99463
ASTE002888	-1	0.0040604	0.99594
ASTE002287	-1	0.00563121	0.994369
ASTE001933	-1	0.00515216	0.994848
ASTE001675	-1	0.00485619	0.995144
ASTE001973	-1	0.00545832	0.994542
ASTE002729	-1	0.00363938	0.996361
ASTE001671	-1	0.00629291	0.993707
ASTE002841	-1	0.00619234	0.993808
ASTE002185	-1	0.00624145	0.993759
ASTE002297	-1	0.00655242	0.993448
ASTE001821	-1	0.0214904	0.97851
ASTE002307	-1	0.00581796	0.994182
ASTE002008	-1	0.00412452	0.995875
ASTE001970	-1	0.00537094	0.994629
ASTE001952	-1	0.00525529	0.994745
ASTE001968	-1	0.00714486	0.992855
ASTE002660	-1	0.00567578	0.994324
ASTE001785	-1	0.00607625	0.993924
ASTE001751	-1	0.00466058	0.995339
ASTE002294	-1	0.00655219	0.993448
ASTE001747	-1	0.00653831	0.993462
ASTE002361	-1	0.00471459	0.995285
ASTE002055	-1	0.00351268	0.996487
ASTE002018	-1	0.00572766	0.994272
ASTE002747	-1	0.00543966	0.99456
ASTE002438	-1	0.00424768	0.995752
ASTE002430	-1	0.00880553	0.991194
ASTE002395	-1	0.00419063	0.995809
ASTE002769	-1	0.00478698	0.995213
ASTE002049	-1	0.00993591	0.990064
ASTE001966	-1	0.00524424	0.994756
ASTE001652	-1	0.00379204	0.996208
ASTE002186	-1	0.00670786	0.993292
ASTE002940	-1	0.00835858	0.991641
ASTE002523	-1	0.00461651	0.995383
ASTE001743	-1	0.00748023	0.99252
ASTE001927	-1	0.00821101	0.991789
ASTE002428	-1	0.00852221	0.991478
ASTE002641	-1	0.00803422	0.991966
ASTE002447	-1	0.0082052	0.991795
ASTE002092	-1	0.00654971	0.99345
ASTE002453	-1	0.00866257	0.991337
ASTE002392	-1	0.020931	0.979069
ASTE001891	-1	0.0240352	0.975965
ASTE002396	-1	0.0101464	0.989854
ASTE002043	-1	0.00995523	0.990045
ASTE002698	-1	0.00300335	0.996997
ASTE002580	-1	0.00751231	0.992488
ASTE002288	-1	0.00602162	0.993978
ASTE002513	-1	0.0035423	0.996458
ASTE002544	-1	0.0042124	0.995788
ASTE002863	-1	0.0093089	0.990691
ASTE002789	-1	0.00755866	0.992441
ASTE001796	-1	0.00514949	0.994851
ASTE002490	-1	0.00507436	0.994926
ASTE001911	-1	0.00455702	0.995443
ASTE002201	-1	0.00516945	0.994831
ASTE002333	-1	0.00481035	0.99519
ASTE002349	-1	0.00859851	0.991401
ASTE002899	-1	0.00818391	0.991816
ASTE002168	-1	0.00284936	0.997151
ASTE001989	-1	0.00307231	0.996928
ASTE001958	-1	0.00690493	0.993095
ASTE001763	-1	0.00652861	0.993471
ASTE001899	-1	0.00976662	0.990233
ASTE002716	-1	0.00444965	0.99555
ASTE002356	-1	0.00562454	0.994375
ASTE001976	-1	0.0059163	0.994084
ASTE001882	-1	0.00987719	0.990123
ASTE002965	-1	0.00303995	0.99696
ASTE002483	-1	0.0129033	0.987097
ASTE001639	-1	0.00721325	0.992787
ASTE002929	-1	0.00713239	0.992868
ASTE002429	-1	0.00587584	0.994124
ASTE002916	-1	0.0117585	0.988241
ASTE002654	-1	0.00560469	0.994395
ASTE002582	-1	0.00288531	0.997115
ASTE002250	-1	0.00447859	0.995521
ASTE002194	-1	0.00513771	0.994862
ASTE002534	-1	0.00594909	0.994051
ASTE001633	-1	0.196363	0.803637
ASTE001617	-1	0.0126245	0.987376
ASTE002487	-1	0.00634489	0.993655
ASTE001994	-1	0.00577911	0.994221
ASTE002657	-1	0.011533	0.988467
ASTE002889	-1	0.0744476	0.925552
ASTE002314	-1	0.00850557	0.991494
ASTE001995	-1	0.00962697	0.990373
ASTE002486	-1	0.00492937	0.995071
ASTE002075	-1	0.00490516	0.995095
ASTE002210	-1	0.00967866	0.990321
ASTE002019	-1	0.00566761	0.994332
ASTE002296	-1	0.00515272	0.994847
ASTE002745	-1	0.0103544	0.989646
ASTE001983	-1	0.0028826	0.997117
ASTE001658	-1	0.00939808	0.990602
ASTE002489	-1	0.00340758	0.996592
ASTE002710	-1	0.0135903	0.98641
ASTE002197	-1	0.00622579	0.993774
ASTE002755	-1	0.00584572	0.994154
ASTE002522	-1	0.00332513	0.996675
ASTE002336	-1	0.00669374	0.993306
ASTE002813	-1	0.00343458	0.996565
ASTE002417	-1	0.00500863	0.994991
ASTE002679	-1	0.00317995	0.99682
ASTE002443	-1	0.00518492	0.994815
ASTE002871	-1	0.00496442	0.995036
ASTE002498	-1	0.00951978	0.99048
ASTE001762	-1	0.0067549	0.993245
ASTE002348	-1	0.00518403	0.994816
ASTE002613	-1	0.00449498	0.995505
ASTE001742	-1	0.00669206	0.993308
ASTE002555	-1	0.00553309	0.994467
ASTE002842	-1	0.00618771	0.993812
ASTE002634	-1	0.0101307	0.989869
ASTE001752	-1	0.157703	0.842297
ASTE002239	-1	0.00348345	0.996517
ASTE002567	-1	0.0100289	0.989971
ASTE002480	-1	0.00678213	0.993218
ASTE002621	-1	0.00613285	0.993867
ASTE001848	-1	0.00691274	0.993087
ASTE002413	-1	0.00676795	0.993232
ASTE005637	-1	0.00942854	0.990571
ASTE004694	-1	0.0091894	0.990811
ASTE003877	-1	0.00824273	0.991757
ASTE003246	-1	0.00446659	0.995533
ASTE003078	-1	0.358051	0.641949
ASTE005239	-1	0.00786159	0.992138
ASTE004777	-1	0.00811284	0.991887
ASTE003619	-1	0.00565512	0.994345
ASTE004221	-1	0.00484095	0.995159
ASTE004696	-1	0.00402015	0.99598
ASTE004062	-1	0.00742753	0.992572
ASTE005506	-1	0.00310507	0.996895
ASTE004635	-1	0.00681173	0.993188
ASTE005055	-1	0.00530798	0.994692
ASTE003713	-1	0.00819293	0.991807
ASTE005264	-1	0.00627307	0.993727
ASTE004357	-1	0.00773631	0.992264
ASTE003082	-1	0.00469339	0.995307
ASTE003667	-1	0.0137851	0.986215
ASTE005611	-1	0.00331943	0.996681
ASTE004297	-1	0.00544026	0.99456
ASTE004929	-1	0.00914487	0.990855
ASTE003741	-1	0.00312649	0.996874
ASTE005313	-1	0.00551481	0.994485
ASTE004703	-1	0.0060945	0.993906
ASTE003028	-1	0.00283027	0.99717
ASTE005670	-1	0.00681021	0.99319
ASTE004988	-1	0.00338994	0.99661
ASTE003421	-1	0.00616433	0.993836
ASTE005872	-1	0.003285	0.996715
ASTE005164	-1	0.0027991	0.997201
ASTE004992	-1	0.00331266	0.996687
ASTE005475	-1	0.00433699	0.995663
ASTE005125	-1	1.86832e-05	0.999981
ASTE003627	-1	0.00768911	0.992311
ASTE005838	-1	0.00966947	0.990331
ASTE004650	-1	0.00632527	0.993675
ASTE005539	-1	0.00507662	0.994923
ASTE004958	-1	0.00952775	0.990472
ASTE003350	-1	0.00570344	0.994297
ASTE003081	-1	0.00516848	0.994832
ASTE003522	-1	0.0112055	0.988794
ASTE005773	-1	0.0086524	0.991348
ASTE005235	-1	0.0116873	0.988313
ASTE005060	-1	0.00402718	0.995973
ASTE003647	-1	0.00477152	0.995228
ASTE003249	-1	0.00570222	0.994298
ASTE004905	-1	0.00823024	0.99177
ASTE004938	-1	0.00568004	0.99432
ASTE003423	-1	0.00839618	0.991604
ASTE005850	-1	0.00583883	0.994161
ASTE005654	-1	0.00684502	0.993155
ASTE004555	-1	0.00672909	0.993271
ASTE004329	-1	0.00851621	0.991484
ASTE005086	-1	0.00532991	0.99467
ASTE003400	-1	0.00600527	0.993995
ASTE005772	-1	0.00859746	0.991403
ASTE006071	-1	0.00680879	0.993191
ASTE004341	-1	0.00947674	0.990523
ASTE005761	-1	0.00618836	0.993812
ASTE003781	-1	0.00332098	0.996679
ASTE004930	-1	0.0052168	0.994783
ASTE003151	-1	0.0128757	0.987124
ASTE005373	-1	0.00603067	0.993969
ASTE004475	-1	0.00923295	0.990767
ASTE003085	-1	0.0244813	0.975519
ASTE004173	-1	0.00386929	0.996131
ASTE003388	-1	0.00569475	0.994305
ASTE004108	-1	0.0070796	0.99292
ASTE004356	-1	0.00651679	0.993483
ASTE005089	-1	0.00977223	0.990228
ASTE005673	-1	0.00726784	0.992732
ASTE004821	-1	0.0054539	0.994546
ASTE004652	-1	0.00598534	0.994015
ASTE005261	-1	0.00826169	0.991738
ASTE003398	-1	0.00629801	0.993702
ASTE004179	-1	0.00685684	0.993143
ASTE004916	-1	0.0104373	0.989563
ASTE004002	-1	0.00365931	0.996341
ASTE004898	-1	0.00861526	0.991385
ASTE005359	-1	0.00672151	0.993278
ASTE005446	-1	0.0123008	0.987699
ASTE004078	-1	0.00534316	0.994657
ASTE005811	-1	0.00601749	0.993983
ASTE004655	-1	0.00667977	0.99332
ASTE005105	-1	0.01183	0.98817
ASTE005776	-1	0.00574785	0.994252
ASTE003529	-1	0.00421528	0.995785
ASTE005921	-1	0.0055994	0.994401
ASTE003343	-1	0.00773948	0.992261
ASTE005133	-1	0.00544607	0.994554
ASTE004876	-1	0.0224687	0.977531
ASTE003603	-1	0.00438386	0.995616
ASTE005625	-1	0.00442199	0.995578
ASTE005623	-1	0.00467282	0.995327
ASTE005371	-1	0.0072235	0.992777
ASTE004618	-1	0.00721253	0.992787
ASTE003646	-1	0.00525153	0.994748
ASTE004768	-1	0.00314959	0.99685
ASTE005360	-1	0.0065905	0.99341
ASTE003176	-1	0.0026162	0.997384
ASTE005992	-1	0.00867708	0.991323
ASTE003972	-1	0.00590478	0.994095
ASTE004468	-1	0.00666679	0.993333
ASTE003063	-1	0.00569837	0.994302
ASTE004921	-1	0.00684197	0.993158
ASTE005091	-1	1.56008e-05	0.999984
ASTE004787	-1	0.0106387	0.989361
ASTE005114	-1	0.00651024	0.99349
ASTE004745	-1	0.00320335	0.996797
ASTE004147	-1	0.0037997	0.9962
ASTE003642	-1	0.00549777	0.994502
ASTE005162	-1	0.0114627	0.988537
ASTE004925	-1	0.00565783	0.994342
ASTE003457	-1	0.00361562	0.996384
ASTE005399	-1	0.00591092	0.994089
ASTE003655	-1	0.00347835	0.996522
ASTE003802	-1	0.0296933	0.970307
ASTE005303	-1	0.00722046	0.99278
ASTE004077	-1	0.00447382	0.995526
ASTE005849	-1	0.0044701	0.99553
ASTE003843	-1	0.00470943	0.995291
ASTE003149	-1	0.00559391	0.994406
ASTE003375	-1	0.00430765	0.995692
ASTE004073	-1	0.00451258	0.995487
ASTE005841	-1	0.00662411	0.993376
ASTE005388	-1	0.0114136	0.988586
ASTE005174	-1	0.0046184	0.995382
ASTE004388	-1	0.00483067	0.995169
ASTE003353	-1	0.00901652	0.990983
ASTE002988	-1	0.00638441	0.993616
ASTE003759	-1	0.00526878	0.994731
ASTE005821	-1	0.00503263	0.994967
ASTE004934	-1	0.005873	0.994127
ASTE005311	-1	0.0106251	0.989375
ASTE004859	-1	0.00653836	0.993462
ASTE005452	-1	0.008807	0.991193
ASTE003480	-1	0.00574328	0.994257
ASTE003152	-1	0.00587136	0.994129
ASTE006020	-1	0.00470975	0.99529
ASTE004803	-1	0.00566648	0.994334
ASTE004080	-1	0.00412946	0.995871
ASTE003595	-1	0.0151349	0.984865
ASTE004069	-1	0.0051569	0.994843
ASTE003705	-1	0.00630502	0.993695
ASTE003150	-1	0.00538413	0.994616
ASTE003122	-1	0.0072006	0.992799
ASTE004911	-1	0.00574037	0.99426
ASTE004309	-1	0.00536775	0.994632
ASTE003361	-1	0.00812539	0.991875
ASTE004093	-1	0.00848843	0.991512
ASTE003248	-1	0.00476187	0.995238
ASTE004293	-1	0.00614065	0.993859
ASTE004884	-1	0.00519822	0.994802
ASTE004125	-1	0.0047335	0.995267
ASTE004610	-1	0.00344278	0.996557
ASTE005400	-1	0.00325424	0.996746
ASTE005695	-1	0.00710991	0.99289
ASTE003708	-1	0.00459934	0.995401
ASTE005591	-1	0.0067206	0.993279
ASTE004330	-1	0.00773735	0.992263
ASTE005052	-1	0.00470279	0.995297
ASTE004548	-1	0.00680415	0.993196
ASTE004838	-1	0.00590427	0.994096
ASTE004402	-1	1.79686e-05	0.999982
ASTE004547	-1	0.00604846	0.993952
ASTE003895	-1	0.00734225	0.992658
ASTE004713	-1	0.00449727	0.995503
ASTE004951	-1	0.00570266	0.994297
ASTE003229	-1	0.00817006	0.99183
ASTE004895	-1	0.00443909	0.995561
ASTE005422	-1	0.00339793	0.996602
ASTE005534	-1	0.00526715	0.994733
ASTE004778	-1	0.00533658	0.994663
ASTE004751	-1	0.00631772	0.993682
ASTE005336	-1	0.00501024	0.99499
ASTE003039	-1	0.00528403	0.994716
ASTE003264	-1	0.00485207	0.995148
ASTE005742	-1	0.00604544	0.993955
ASTE004863	-1	0.00342571	0.996574
ASTE003722	-1	0.00622329	0.993777
ASTE004990	-1	0.0052385	0.994762
ASTE003215	-1	0.00498785	0.995012
ASTE004424	-1	0.00640285	0.993597
ASTE003870	-1	0.00494819	0.995052
ASTE004331	-1	0.00574823	0.994252
ASTE003831	-1	0.00584124	0.994159
ASTE004858	-1	0.00656465	0.993435
ASTE005443	-1	0.00525998	0.99474
ASTE003571	-1	0.0140389	0.985961
ASTE003967	-1	0.00294053	0.997059
ASTE005561	-1	0.00427835	0.995722
ASTE003403	-1	0.00396403	0.996036
ASTE003874	-1	0.00890362	0.991096
ASTE005260	-1	0.00806492	0.991935
ASTE004015	-1	9.30512e-06	0.999991
ASTE005943	-1	0.00572949	0.994271
ASTE005163	-1	0.00315751	0.996842
ASTE005848	-1	0.00426635	0.995734
ASTE005473	-1	0.00313309	0.996867
ASTE005622	-1	0.00595053	0.994049
ASTE003905	-1	0.00527659	0.994723
ASTE003913	-1	0.00749249	0.992508
ASTE005660	-1	0.00349086	0.996509
ASTE003778	-1	0.123242	0.876758
ASTE004470	-1	0.0056598	0.99434
ASTE005441	-1	0.00556007	0.99444
ASTE004277	-1	0.00496535	0.995035
ASTE005596	-1	0.00684206	0.993158
ASTE003515	-1	0.00531029	0.99469
ASTE005829	-1	0.0053716	0.994628
ASTE005653	-1	0.00946677	0.990533
ASTE005557	-1	0.00987132	0.990129
ASTE003034	-1	0.00586519	0.994135
ASTE005361	-1	0.00462579	0.995374
ASTE005255	-1	0.0399162	0.960084
ASTE005139	-1	0.00440806	0.995592
ASTE005626	-1	8.61355e-06	0.999991
ASTE003822	-1	0.00453844	0.995462
ASTE005083	-1	0.00529756	0.994702
ASTE004540	-1	0.00740407	0.992596
ASTE005521	-1	0.0342554	0.965745
ASTE003506	-1	0.00921849	0.990782
ASTE005633	-1	0.0073334	0.992667
ASTE004114	-1	0.00574065	0.994259
ASTE003659	-1	0.00613308	0.993867
ASTE003549	-1	0.00555336	0.994447
ASTE003062	-1	0.00458356	0.995416
ASTE004140	-1	0.0320546	0.967945
ASTE005085	-1	0.00759082	0.992409
ASTE005453	-1	0.00524725	0.994753
ASTE005995	-1	0.00309881	0.996901
ASTE004665	-1	0.00531208	0.994688
ASTE004782	-1	0.00415295	0.995847
ASTE005051	-1	0.0061227	0.993877
ASTE003485	-1	0.00586126	0.994139
ASTE003049	-1	0.00544376	0.994556
ASTE004545	-1	0.00396765	0.996032
ASTE003683	-1	0.00759786	0.992402
ASTE004866	-1	0.00560631	0.994394
ASTE004131	-1	0.00383437	0.996166
ASTE005312	-1	0.00509538	0.994905
ASTE003583	-1	0.00670949	0.993291
ASTE005667	-1	0.00849286	0.991507
ASTE003287	-1	0.00609704	0.993903
ASTE004126	-1	0.00637273	0.993627
ASTE005558	-1	0.00534004	0.99466
ASTE005570	-1	0.010056	0.989944
ASTE003217	-1	0.00652398	0.993476
ASTE005335	-1	0.00846361	0.991536
ASTE004488	-1	0.00941376	0.990586
ASTE005810	-1	0.0109554	0.989045
ASTE003711	-1	0.00667298	0.993327
ASTE004458	-1	0.0097869	0.990213
ASTE004451	-1	0.0144694	0.985531
ASTE003460	-1	0.00462947	0.995371
ASTE004307	-1	0.0107426	0.989257
ASTE003774	-1	0.00887779	0.991122
ASTE005595	-1	0.00379783	0.996202
ASTE003641	-1	0.00477048	0.99523
ASTE002987	-1	0.00386706	0.996133
ASTE004971	-1	0.00273197	0.997268
ASTE005474	-1	0.00744507	0.992555
ASTE005310	-1	0.0042902	0.99571
ASTE004860	-1	0.0119938	0.988006
ASTE005262	-1	0.00333527	0.996665
ASTE005082	-1	0.00504678	0.994953
ASTE005135	-1	0.00497157	0.995028
ASTE003461	-1	0.00278172	0.997218
ASTE005844	-1	0.00427611	0.995724
ASTE004658	-1	0.0107608	0.989239
ASTE004054	-1	0.00870023	0.9913
ASTE004549	-1	0.00690501	0.993095
ASTE005719	-1	0.00927263	0.990727
ASTE005047	-1	0.0104937	0.989506
ASTE005588	-1	0.00467958	0.99532
ASTE004511	-1	0.00533639	0.994664
ASTE004750	-1	0.0135687	0.986431
ASTE004116	-1	0.00522341	0.994777
ASTE004779	-1	0.00293188	0.997068
ASTE003148	-1	0.00508687	0.994913
ASTE004199	-1	0.00631414	0.993686
ASTE004163	-1	0.00378743	0.996213
ASTE002994	-1	0.00653529	0.993465
ASTE004305	-1	0.00543327	0.994567
ASTE005824	-1	0.00681307	0.993187
ASTE004484	-1	0.00770095	0.992299
ASTE003600	-1	0.00709159	0.992908
ASTE004492	-1	0.00645487	0.993545
ASTE004001	-1	0.00904688	0.990953
ASTE004820	-1	0.0062815	0.993718
ASTE005150	-1	0.00576288	0.994237
ASTE003866	-1	0.00395443	0.996046
ASTE004266	-1	0.00660405	0.993396
ASTE006167	-1	0.00679485	0.993205
ASTE006491	-1	0.00607211	0.993928
ASTE010424	-1	0.00361923	0.996381
ASTE006171	-1	0.00432532	0.995675
ASTE008435	-1	0.00552299	0.994477
ASTE011363	-1	0.00713488	0.992865
ASTE007321	-1	0.00606931	0.993931
ASTE008110	-1	0.00950579	0.990494
ASTE009098	-1	0.00761587	0.992384
ASTE011756	-1	0.00446631	0.995534
ASTE009679	-1	0.00974226	0.990258
ASTE008605	-1	0.0095384	0.990462
ASTE007656	-1	0.00255891	0.997441
ASTE006564	-1	0.0125436	0.987456
ASTE010492	-1	0.00630697	0.993693
ASTE008602	-1	0.00826919	0.991731
ASTE006729	-1	0.00438037	0.99562
ASTE010425	-1	0.00439578	0.995604
ASTE010623	-1	0.0117913	0.988209
ASTE007681	-1	0.0048677	0.995132
ASTE008761	-1	0.0069232	0.993077
ASTE011353	-1	0.00339072	0.996609
ASTE011372	-1	0.0102687	0.989731
ASTE009284	-1	0.00619335	0.993807
ASTE006995	-1	0.00707212	0.992928
ASTE010233	-1	0.00583402	0.994166
ASTE010141	-1	0.00685932	0.993141
ASTE007597	-1	0.00412233	0.995878
ASTE008503	-1	0.00337052	0.996629
ASTE011364	-1	0.00487219	0.995128
ASTE007839	-1	0.00731485	0.992685
ASTE006619	-1	0.00725181	0.992748
ASTE006766	-1	0.00374984	0.99625
ASTE011520	-1	0.00473928	0.995261
ASTE009591	-1	0.00552772	0.994472
ASTE010304	-1	0.00579247	0.994208
ASTE009100	-1	0.00560671	0.994393
ASTE010467	-1	0.00529734	0.994703
ASTE008771	-1	0.00349643	0.996504
ASTE008082	-1	0.00542266	0.994577
ASTE006141	-1	0.0106279	0.989372
ASTE011781	-1	0.00700535	0.992995
ASTE011771	-1	0.00610277	0.993897
ASTE007561	-1	0.00650462	0.993495
ASTE008475	-1	0.0100352	0.989965
ASTE008458	-1	0.00684545	0.993155
ASTE007588	-1	9.5065e-06	0.99999
ASTE010873	-1	0.00814105	0.991859
ASTE008101	-1	0.0103112	0.989689
ASTE007692	-1	0.0061815	0.993819
ASTE006849	-1	0.00738892	0.992611
ASTE010769	-1	0.00650408	0.993496
ASTE011753	-1	0.00782465	0.992175
ASTE007448	-1	0.00558964	0.99441
ASTE007759	-1	0.00489738	0.995103
ASTE007208	-1	0.00447169	0.995528
ASTE007559	-1	0.00369341	0.996307
ASTE007295	-1	0.00828003	0.99172
ASTE007354	-1	0.00847944	0.991521
ASTE011373	-1	0.00880389	0.991196
ASTE006379	-1	0.00435541	0.995645
ASTE011355	-1	0.00269121	0.997309
ASTE010500	-1	0.00715439	0.992846
ASTE011045	-1	0.0112891	0.988711
ASTE006709	-1	0.00996789	0.990032
ASTE006832	-1	0.00570213	0.994298
ASTE011148	-1	0.00782543	0.992175
ASTE009321	-1	0.00492234	0.995078
ASTE008739	-1	1.5918e-05	0.999984
ASTE011669	-1	0.0063665	0.993634
ASTE008351	-1	0.00614904	0.993851
ASTE008120	-1	0.00461471	0.995385
ASTE007135	-1	0.00483787	0.995162
ASTE009757	-1	0.00538243	0.994618
ASTE006968	-1	0.00320145	0.996799
ASTE007304	-1	0.0054201	0.99458
ASTE011478	-1	0.00605915	0.993941
ASTE009915	-1	0.00750382	0.992496
ASTE008393	-1	0.00550996	0.99449
ASTE006112	-1	0.00339215	0.996608
ASTE008819	-1	0.0139584	0.986042
ASTE007829	-1	0.00599762	0.994002
ASTE010173	-1	0.0045928	0.995407
ASTE009780	-1	0.00495446	0.995046
ASTE006597	-1	0.00573771	0.994262
ASTE010356	-1	0.0055508	0.994449
ASTE009918	-1	0.00723037	0.99277
ASTE009455	-1	0.00447995	0.99552
ASTE007151	-1	0.00614718	0.993853
ASTE009972	-1	0.00495969	0.99504
ASTE011282	-1	0.00569063	0.994309
ASTE011002	-1	0.00493379	0.995066
ASTE008212	-1	0.005042	0.994958
ASTE006844	-1	0.00566098	0.994339
ASTE011710	-1	0.00686678	0.993133
ASTE008431	-1	0.00607133	0.993929
ASTE010874	-1	0.00627226	0.993728
ASTE008407	-1	0.298399	0.701601
ASTE008084	-1	0.00611586	0.993884
ASTE010316	-1	0.00695391	0.993046
ASTE009497	-1	0.00719432	0.992806
ASTE009387	-1	0.00666249	0.993338
ASTE008107	-1	0.0118284	0.988172
ASTE006598	-1	0.00562894	0.994371
ASTE008252	-1	0.0132285	0.986771
ASTE011155	-1	0.0081771	0.991823
ASTE010228	-1	0.00829831	0.991702
ASTE007462	-1	0.00643425	0.993566
ASTE010212	-1	0.0120001	0.988
ASTE010502	-1	0.00593002	0.99407
ASTE008748	-1	0.00548036	0.99452
ASTE009090	-1	0.00328628	0.996714
ASTE006666	-1	0.00640735	0.993593
ASTE011755	-1	0.00996497	0.990035
ASTE008467	-1	0.00829865	0.991701
ASTE007600	-1	0.00328693	0.996713
ASTE006453	-1	0.00652865	0.993471
ASTE010885	-1	0.172052	0.827948
ASTE007814	-1	0.0102187	0.989781
ASTE008585	-1	0.00558157	0.994418
ASTE007579	-1	0.00442824	0.995572
ASTE008100	-1	0.00695859	0.993041
ASTE009711	-1	0.00709094	0.992909
ASTE008109	-1	0.0112495	0.988751
ASTE009744	-1	0.00435065	0.995649
ASTE008988	-1	0.00548015	0.99452
ASTE006673	-1	0.0072189	0.992781
ASTE010082	-1	0.015395	0.984605
ASTE011784	-1	0.00513536	0.994865
ASTE011447	-1	0.0115379	0.988462
ASTE011030	-1	0.00663187	0.993368
ASTE007148	-1	0.00705474	0.992945
ASTE006115	-1	0.00428845	0.995712
ASTE011033	-1	0.0059767	0.994023
ASTE007108	-1	0.00268244	0.997318
ASTE006594	-1	0.00507279	0.994927
ASTE006504	-1	0.00479316	0.995207
ASTE011682	-1	0.00555244	0.994448
ASTE008382	-1	0.00329326	0.996707
ASTE006582	-1	0.0059394	0.994061
ASTE011191	-1	0.0059893	0.994011
ASTE010072	-1	0.00579119	0.994209
ASTE009804	-1	0.0043245	0.995675
ASTE010768	-1	0.00990248	0.990098
ASTE007834	-1	0.00410284	0.995897
ASTE009942	-1	0.011931	0.988069
ASTE010122	-1	0.00732178	0.992678
ASTE008981	-1	0.00727485	0.992725
ASTE007491	-1	0.012325	0.987675
ASTE011758	-1	0.00468119	0.995319
ASTE011564	-1	0.00734106	0.992659
ASTE008112	-1	0.0104037	0.989596
ASTE011533	-1	0.00545799	0.994542
ASTE009862	-1	0.00546412	0.994536
ASTE011761	-1	0.00485177	0.995148
ASTE011734	-1	0.0057276	0.994272
ASTE011397	-1	0.00476664	0.995233
ASTE007036	-1	1.75565e-05	0.999982
ASTE009595	-1	0.00427868	0.995721
ASTE011031	-1	0.00379595	0.996204
ASTE009799	-1	0.00835272	0.991647
ASTE009008	-1	0.00566381	0.994336
ASTE011123	-1	0.0116885	0.988312
ASTE006129	-1	0.00393276	0.996067
ASTE007182	-1	0.00466436	0.995336
ASTE008183	-1	0.0079528	0.992047
ASTE011374	-1	0.00502234	0.994978
ASTE008948	-1	0.00549608	0.994504
ASTE006114	-1	0.00510025	0.9949
ASTE009876	-1	0.00345808	0.996542
ASTE011585	-1	0.00623399	0.993766
ASTE007562	-1	0.00537396	0.994626
ASTE007383	-1	0.0058927	0.994107
ASTE006864	-1	0.128052	0.871948
ASTE010463	-1	0.0340999	0.9659
ASTE010300	-1	0.00409575	0.995904
ASTE008760	-1	0.00752198	0.992478
ASTE010489	-1	0.0040459	0.995954
ASTE011441	-1	0.00596433	0.994036
ASTE008410	-1	0.00536268	0.994637
ASTE010431	-1	0.00344314	0.996557
ASTE006833	-1	0.00733308	0.992667
ASTE011476	-1	0.00567402	0.994326
ASTE011127	-1	0.014289	0.985711
ASTE011122	-1	0.00927891	0.990721
ASTE007831	-1	0.0113974	0.988603
ASTE006496	-1	0.0256666	0.974333
ASTE011625	-1	0.00707855	0.992921
ASTE011501	-1	0.00525549	0.994745
ASTE008862	-1	0.133237	0.866763
ASTE007567	-1	0.00513583	0.994864
ASTE010404	-1	0.00382067	0.996179
ASTE009671	-1	0.00253968	0.99746
ASTE009437	-1	0.0054719	0.994528
ASTE010734	-1	0.00370706	0.996293
ASTE011189	-1	0.00321246	0.996788
ASTE010884	-1	0.0064064	0.993594
ASTE010178	-1	0.00554354	0.994456
ASTE011494	-1	0.00431193	0.995688
ASTE009120	-1	0.0103027	0.989697
ASTE011658	-1	0.00822253	0.991777
ASTE010308	-1	0.00554793	0.994452
ASTE007146	-1	0.00456049	0.99544
ASTE009062	-1	0.00701481	0.992985
ASTE007530	-1	0.00614479	0.993855
ASTE009738	-1	0.00458559	0.995414
ASTE006485	-1	0.0300927	0.969907
ASTE009521	-1	0.0078003	0.9922
ASTE006869	-1	0.00603027	0.99397
ASTE009232	-1	0.00862545	0.991375
ASTE010499	-1	1.41588e-05	0.999986
ASTE009685	-1	0.00810777	0.991892
ASTE007832	-1	0.0065758	0.993424
ASTE007810	-1	0.00377454	0.996225
ASTE011787	-1	0.00812539	0.991875
ASTE006846	-1	0.00659526	0.993405
ASTE010243	-1	0.0061537	0.993846
ASTE006563	-1	0.00622485	0.993775
ASTE008421	-1	0.00952253	0.990477
ASTE008234	-1	0.0064749	0.993525
ASTE011178	-1	0.00545345	0.994547
ASTE008232	-1	0.00493289	0.995067
ASTE011783	-1	0.00474269	0.995257
ASTE008205	-1	0.00444693	0.995553
ASTE008707	-1	0.219902	0.780098
ASTE009028	-1	0.00707308	0.992927
ASTE009607	-1	0.00411662	0.995883
ASTE008508	-1	0.00480974	0.99519
ASTE006442	-1	0.00890839	0.991092
ASTE006654	-1	0.00524902	0.994751
ASTE007463	-1	0.00580692	0.994193
ASTE008910	-1	0.0030815	0.996918
ASTE006574	-1	0.0224689	0.977531
ASTE008677	-1	0.00354001	0.99646
ASTE006825	-1	0.00787312	0.992127
ASTE010704	-1	0.00814991	0.99185
ASTE010201	-1	0.00464337	0.995357
ASTE006490	-1	0.00985533	0.990145
ASTE007350	-1	0.00845106	0.991549
ASTE010511	-1	0.00276163	0.997238
ASTE010096	-1	0.00690865	0.993091
ASTE007054	-1	0.00427247	0.995728
ASTE007576	-1	0.00708752	0.992912
ASTE010529	-1	0.00934579	0.990654
ASTE006798	-1	0.00264743	0.997353
ASTE006346	-1	0.00571763	0.994282
ASTE009400	-1	0.0048234	0.995177
ASTE011550	-1	0.0065191	0.993481
ASTE009247	-1	0.00539168	0.994608
ASTE006202	-1	0.0105921	0.989408
ASTE008800	-1	0.00685735	0.993143
ASTE007906	-1	0.0102016	0.989798
ASTE008215	-1	0.00654052	0.993459
ASTE007643	-1	0.00628979	0.99371
ASTE010365	-1	0.00728846	0.992712
ASTE007846	-1	0.00519106	0.994809
ASTE009592	-1	0.00590824	0.994092
ASTE009280	-1	0.0114924	0.988508
ASTE011406	-1	0.00709437	0.992906
ASTE009970	-1	0.0057308	0.994269
ASTE007651	-1	0.00592631	0.994074
ASTE010527	-1	0.011892	0.988108
ASTE007336	-1	0.00553482	0.994465
ASTE009879	-1	0.00661383	0.993386
ASTE009047	-1	0.00395711	0.996043
ASTE008288	-1	0.00723466	0.992765
ASTE008418	-1	0.00589769	0.994102
ASTE010232	-1	0.0059727	0.994027
ASTE008556	-1	0.00417311	0.995827
ASTE008460	-1	0.00578238	0.994218
ASTE006360	-1	0.00574705	0.994253
ASTE011654	-1	0.00386508	0.996135
ASTE008108	-1	0.00796221	0.992038
ASTE007830	-1	0.0106424	0.989358
ASTE010491	-1	0.0115768	0.988423
ASTE007524	-1	0.00710105	0.992899
ASTE007280	-1	0.00467545	0.995325
ASTE006248	-1	0.00368779	0.996312
ASTE008395	-1	0.00679607	0.993204
ASTE006557	-1	0.00949542	0.990505
ASTE010284	-1	0.00536224	0.994638
ASTE011425	-1	0.0115934	0.988407
ASTE010493	-1	0.00997038	0.99003
ASTE010430	-1	0.012338	0.987662
ASTE011333	-1	0.0031815	0.996818
ASTE007245	-1	0.00758014	0.99242
ASTE010826	-1	0.0101764	0.989824
ASTE008644	-1	0.00774138	0.992259
ASTE008250	-1	0.00608823	0.993912
ASTE006571	-1	0.00644072	0.993559
ASTE006176	-1	0.00527199	0.994728
ASTE009735	-1	0.00515219	0.994848
ASTE008595	-1	0.0030477	0.996952
ASTE008482	-1	0.00347548	0.996525
ASTE009235	-1	0.00635017	0.99365
ASTE010820	-1	0.00471268	0.995287
ASTE009910	-1	0.00679414	0.993206
ASTE010046	-1	0.00495807	0.995042
ASTE008628	-1	0.0130735	0.986927
ASTE008754	-1	0.00402795	0.995972
ASTE007601	-1	0.00543702	0.994563
ASTE009554	-1	0.00731348	0.992687
ASTE008962	-1	0.00557278	0.994427
ASTE011130	-1	0.0079339	0.992066
ASTE011283	-1	0.00389583	0.996104
ASTE010486	-1	0.00531974	0.99468
ASTE006164	-1	0.00407427	0.995926
ASTE009268	-1	0.0092134	0.990787
ASTE011313	-1	0.00328304	0.996717
ASTE006765	-1	0.0379129	0.962087
ASTE007848	-1	0.00392644	0.996074
ASTE006945	-1	0.00662733	0.993373
ASTE011760	-1	0.00952194	0.990478
ASTE007550	-1	0.00645246	0.993548
ASTE008947	-1	0.00464731	0.995353
ASTE006854	-1	0.00429993	0.9957
ASTE006911	-1	0.00630397	0.993696
ASTE006198	-1	0.0121615	0.987839
ASTE008279	-1	0.00350661	0.996493
ASTE011751	-1	0.00569939	0.994301
ASTE006450	-1	0.00994156	0.990058
ASTE009624	-1	0.00563392	0.994366
ASTE010229	-1	0.0065405	0.993459
ASTE007541	-1	0.00626596	0.993734
ASTE007605	-1	1.41201e-05	0.999986
ASTE007836	-1	0.00981816	0.990182
ASTE008103	-1	0.00768095	0.992319
ASTE010579	-1	0.00817933	0.991821
ASTE006256	-1	0.00578123	0.994219
ASTE011242	-1	0.00321828	0.996782
ASTE010737	-1	0.016026	0.983974
ASTE006199	-1	0.00436614	0.995634
ASTE007090	-1	0.0495844	0.950416
ASTE009408	-1	0.00867221	0.991328
ASTE010287	-1	0.00420685	0.995793
ASTE008333	-1	0.00447099	0.995529
ASTE010066	-1	0.00483049	0.99517
ASTE008105	-1	0.00533981	0.99466
ASTE006640	-1	0.0115416	0.988458
ASTE011405	-1	0.00541065	0.994589
ASTE008180	-1	0.011138	0.988862
ASTE011253	-1	0.00627257	0.993727
ASTE011759	-1	0.00619645	0.993804
ASTE011584	-1	0.0092363	0.990764
ASTE011261	-1	0.00853257	0.991467
ASTE009115	-1	0.0103182	0.989682
ASTE009373	-1	0.00699033	0.99301
ASTE009522	-1	0.00770618	0.992294
ASTE010671	-1	0.0104605	0.98954
ASTE007637	-1	0.0083879	0.991612
ASTE009756	-1	0.00620834	0.993792
ASTE006647	-1	0.0063201	0.99368
ASTE007527	-1	0.00762755	0.992372
ASTE009779	-1	0.00322506	0.996775
ASTE007892	-1	0.00391857	0.996081
ASTE010077	-1	0.00444065	0.995559
ASTE010309	-1	0.00390184	0.996098
ASTE007270	-1	0.0061675	0.993833
ASTE011325	-1	0.00638978	0.99361
ASTE006639	-1	0.00483483	0.995165
ASTE008197	-1	0.00516737	0.994833
ASTE006596	-1	0.00539947	0.994601
ASTE008733	-1	0.00693705	0.993063
ASTE009196	-1	0.00465527	0.995345
ASTE007557	-1	0.0040671	0.995933
ASTE009597	-1	0.00587706	0.994123
ASTE010262	-1	0.00674488	0.993255
ASTE011263	-1	0.00432389	0.995676
ASTE010940	-1	0.00549828	0.994502
ASTE007006	-1	0.00646925	0.993531
ASTE011579	-1	0.00538857	0.994611
ASTE010074	-1	0.00905602	0.990944
ASTE010031	-1	0.00567901	0.994321
ASTE007044	-1	0.00717316	0.992827
ASTE006989	-1	0.00483313	0.995167
ASTE008941	-1	0.00659915	0.993401
ASTE006804	-1	0.00363398	0.996366
ASTE008777	-1	0.00661889	0.993381
ASTE009413	-1	0.00541245	0.994588
ASTE011376	-1	0.00482959	0.99517
ASTE007898	-1	0.00712672	0.992873
ASTE008391	-1	0.00401324	0.995987
ASTE008944	-1	0.00822009	0.99178
ASTE009584	-1	0.0101906	0.989809
ASTE008992	-1	0.0070728	0.992927
ASTE007353	-1	0.00851701	0.991483
ASTE007092	-1	0.0067884	0.993212
ASTE006405	-1	0.00456041	0.99544
ASTE007132	-1	0.00457072	0.995429
ASTE010070	-1	0.00946672	0.990533
ASTE006730	-1	9.16924e-06	0.999991
ASTE009244	-1	0.00516177	0.994838
ASTE011448	-1	0.00324427	0.996756
ASTE009460	-1	0.0052037	0.994796
ASTE010625	-1	0.0054438	0.994556
ASTE007932	-1	0.0052205	0.994779
ASTE008656	-1	0.00564103	0.994359
ASTE009601	-1	0.00779451	0.992205
ASTE006954	-1	0.00854106	0.991459
ASTE010372	-1	0.00648911	0.993511
ASTE009398	-1	0.00500874	0.994991
ASTE008994	-1	0.00584473	0.994155
ASTE011177	-1	0.00374338	0.996257
ASTE011254	-1	0.00456858	0.995431
ASTE007564	-1	0.00374636	0.996254
ASTE010231	-1	0.00587695	0.994123
ASTE011757	-1	0.00882589	0.991174
ASTE009212	-1	0.00563901	0.994361
ASTE006815	-1	0.012425	0.987575
ASTE009482	-1	0.00282175	0.997178
ASTE010808	-1	0.00511111	0.994889
ASTE010216	-1	0.00831714	0.991683
ASTE008765	-1	0.00527825	0.994722
ASTE009362	-1	0.0193704	0.98063
ASTE011785	-1	3.83055e-06	0.999996
ASTE006951	-1	0.00659937	0.993401
ASTE011553	-1	0.00830599	0.991694
ASTE009856	-1	0.00427268	0.995727
ASTE011735	-1	0.00502845	0.994972
ASTE007737	-1	0.00521301	0.994787
ASTE008335	-1	0.00999061	0.990009
ASTE007988	-1	0.00623181	0.993768
ASTE007404	-1	0.0789258	0.921074
ASTE007618	-1	0.00482756	0.995172
ASTE010281	-1	0.00449152	0.995508
ASTE008249	-1	0.00520503	0.994795
ASTE010318	-1	0.00512519	0.994875
ASTE010681	-1	0.00683705	0.993163
ASTE008072	-1	0.00710222	0.992898
ASTE007283	-1	0.0151402	0.98486
ASTE010865	-1	0.0085924	0.991408
ASTE008106	-1	0.00991919	0.990081
ASTE009836	-1	0.0075885	0.992411
ASTE007545	-1	0.00340371	0.996596
ASTE007607	-1	0.00389401	0.996106
ASTE009938	-1	0.0135459	0.986454
ASTE007862	-1	0.0236811	0.976319
ASTE007134	-1	0.00623258	0.993767
ASTE007950	-1	0.00498965	0.99501
ASTE008763	-1	0.00531748	0.994683
ASTE007165	-1	0.00490968	0.99509
ASTE007255	-1	0.00383369	0.996166
ASTE007933	-1	0.00717061	0.992829
ASTE010435	-1	0.00735588	0.992644
ASTE009198	-1	0.00481606	0.995184
ASTE010471	-1	0.00771945	0.992281
ASTE008304	-1	0.0089614	0.991039
ASTE010524	-1	0.00607697	0.993923
ASTE008864	-1	0.0033607	0.996639
ASTE007838	-1	0.00892952	0.99107
ASTE011175	-1	0.00608624	0.993914
ASTE006278	-1	0.00587186	0.994128
ASTE006500	-1	0.00561458	0.994385
ASTE008394	-1	0.00552223	0.994478
ASTE006249	-1	0.00658799	0.993412
ASTE008729	-1	0.00501749	0.994983
ASTE011132	-1	0.00546552	0.994534
ASTE008141	-1	0.00513301	0.994867
ASTE007837	-1	0.00649204	0.993508
ASTE009975	-1	0.0134557	0.986544
ASTE006923	-1	0.00484087	0.995159
ASTE008043	-1	0.00599339	0.994007
ASTE007424	-1	0.00570354	0.994296
ASTE008580	-1	0.00613755	0.993862
ASTE006831	-1	0.00796773	0.992032
ASTE008228	-1	0.00654121	0.993459
ASTE007603	-1	0.00431877	0.995681
ASTE007872	-1	0.0059691	0.994031
ASTE006281	-1	0.0046655	0.995335
ASTE008102	-1	0.00598534	0.994015
ASTE009614	-1	0.00457222	0.995428
ASTE010359	-1	0.00917273	0.990827
ASTE008053	-1	0.00795432	0.992046
ASTE008332	-1	0.00805555	0.991944
ASTE010426	-1	0.00318852	0.996811
ASTE007606	-1	0.00256559	0.997434
ASTE007083	-1	0.00519716	0.994803
ASTE006813	-1	0.0060802	0.99392
ASTE010427	-1	0.00603392	0.993966
ASTE010617	-1	0.00377187	0.996228
ASTE011377	-1	0.00515337	0.994847
ASTE006794	-1	0.00614491	0.993855
ASTE008555	-1	0.00427462	0.995725
ASTE010225	-1	0.00713594	0.992864
ASTE007490	-1	0.00325205	0.996748
ASTE011769	-1	0.00367935	0.996321
ASTE011660	-1	0.0108285	0.989171
ASTE010047	-1	0.00535782	0.994642
ASTE006492	-1	0.00638506	0.993615
ASTE008104	-1	0.00645525	0.993545
ASTE011717	-1	0.00669969	0.9933
ASTE010349	-1	0.00547892	0.994521
ASTE008496	-1	0.00890823	0.991092
ASTE011324	-1	0.0053185	0.994682
ASTE006830	-1	0.0040433	0.995957
ASTE009503	-1	0.00560473	0.994395
ASTE009351	-1	0.00676578	0.993234
ASTE009406	-1	0.00951148	0.990489
ASTE010869	-1	0.00566799	0.994332
ASTE008151	-1	0.0162923	0.983708
ASTE006267	-1	0.00475795	0.995242
ASTE008231	-1	0.00370115	0.996299
ASTE010432	-1	0.00451691	0.995483
ASTE008946	-1	0.00906391	0.990936
ASTE008455	-1	0.00624292	0.993757
ASTE011598	-1	0.00722297	0.992777
ASTE011095	-1	0.00498258	0.995017
ASTE010134	-1	0.00914133	0.990859
ASTE009798	-1	0.00791717	0.992083
ASTE007599	-1	0.00354369	0.996456
ASTE010840	-1	0.00647671	0.993523
ASTE006302	-1	0.00632572	0.993674
ASTE008776	-1	0.00496456	0.995035
ASTE011032	-1	0.00515673	0.994843
ASTE006560	-1	0.00461374	0.995386
ASTE007149	-1	0.00547161	0.994528
ASTE008642	-1	0.0361725	0.963828
ASTE008111	-1	0.00476031	0.99524
ASTE009060	-1	0.00608567	0.993914
ASTE006826	-1	0.00762439	0.992376
ASTE007028	-1	0.00774012	0.99226
ASTE008943	-1	0.005467	0.994533
ASTE008822	-1	0.0040918	0.995908
ASTE009261	-1	0.00641515	0.993585
ASTE006423	-1	0.00540725	0.994593
ASTE010653	-1	0.00341084	0.996589
ASTE006998	-1	0.00797988	0.99202
ASTE008798	-1	0.0067838	0.993216
ASTE011451	-1	0.00821304	0.991787
ASTE009930	-1	0.00964293	0.990357
ASTE007633	-1	0.00668496	0.993315
ASTE009405	-1	0.016794	0.983206
ASTE011639	-1	0.00506506	0.994935
ASTE009478	-1	0.0052895	0.99471
ASTE009941	-1	0.0102548	0.989745
ASTE006377	-1	0.00367502	0.996325
ASTE010504	-1	0.0148317	0.985168
ASTE008331	-1	0.00681556	0.993184
ASTE010490	-1	0.00472914	0.995271
ASTE011768	-1	0.00507652	0.994923
ASTE010967	-1	0.0037521	0.996248
ASTE008489	-1	0.0072611	0.992739
ASTE008690	-1	0.00781835	0.992182
ASTE006612	-1	0.00718777	0.992812
ASTE010591	-1	0.00505652	0.994943
ASTE008144	-1	0.00548939	0.994511
ASTE010703	-1	0.00664436	0.993356
ASTE010402	-1	0.00613376	0.993866
ASTE008676	-1	0.00542147	0.994579
ASTE009042	-1	0.0454119	0.954588
ASTE009481	-1	0.00396727	0.996033
ASTE010252	-1	0.00892014	0.99108
ASTE006835	-1	0.0083127	0.991687
ASTE008142	-1	0.00462061	0.995379
ASTE006220	-1	0.0092048	0.990795
ASTE007437	-1	0.00401125	0.995989
ASTE009171	-1	0.00594522	0.994055
ASTE011762	-1	0.00701677	0.992983
ASTE009150	-1	0.00617772	0.993822
ASTE009369	-1	0.00773098	0.992269
ASTE009149	-1	0.0037076	0.996292
ASTE011005	-1	0.00331395	0.996686
ASTE010301	-1	0.00746502	0.992535
ASTE007563	-1	0.0122199	0.98778
ASTE009027	-1	0.00966011	0.99034
ASTE007860	-1	0.00800565	0.991994
ASTE008964	-1	0.0068237	0.993176
ASTE009581	-1	0.00592316	0.994077
ASTE008178	-1	0.0052064	0.994794
ASTE009477	-1	0.00756032	0.99244
ASTE011778	-1	0.00478943	0.995211
ASTE006789	-1	1.83152e-05	0.999982
ASTE007716	-1	0.00309049	0.99691
ASTE011714	-1	0.00924112	0.990759
ASTE007867	-1	0.00643176	0.993568
ASTE007598	-1	0.00307691	0.996923
ASTE009156	-1	1.51761e-05	0.999985
ASTE007658	-1	0.00668886	0.993311
ASTE010429	-1	0.00646088	0.993539
ASTE006495	-1	0.00579851	0.994201
ASTE007602	-1	0.00426206	0.995738
ASTE006588	-1	0.0033117	0.996688
ASTE008817	-1	0.0107229	0.989277
ASTE007223	-1	1.62411e-05	0.999984
ASTE011522	-1	0.00778942	0.992211
ASTE008762	-1	0.00722599	0.992774
ASTE009081	-1	0.00532541	0.994675
ASTE007511	-1	0.00624559	0.993754
ASTE010831	-1	0.00514633	0.994854
ASTE010222	-1	0.00516329	0.994837
ASTE009535	-1	0.405137	0.594863
ASTE010712	-1	0.00768967	0.99231
ASTE009742	-1	0.00461085	0.995389
ASTE010764	-1	0.00356317	0.996437
ASTE010611	-1	0.00570018	0.9943
ASTE007705	-1	0.00556514	0.994435
ASTE010176	-1	0.003954	0.996046
ASTE006433	-1	0.00479516	0.995205
ASTE011156	-1	0.005648	0.994352
ASTE006380	-1	0.00801675	0.991983
ASTE009318	-1	0.00458436	0.995416
ASTE009099	-1	0.0059074	0.994093
ASTE010042	-1	0.00276878	0.997231
ASTE011786	-1	0.00640744	0.993593
ASTE007441	-1	0.00697601	0.993024
ASTE007319	-1	0.0064557	0.993544
ASTE010817	-1	0.00663411	0.993366
ASTE009335	-1	0.00605049	0.99395
ASTE009661	-1	0.00586835	0.994132
ASTE010057	-1	0.00688856	0.993111
ASTE010872	-1	0.00659089	0.993409
ASTE014880	-1	0.00429861	0.995701
ASTE014268	-1	0.00713241	0.992868
ASTE014855	-1	0.00287708	0.997123
ASTE015197	-1	0.0139198	0.98608
ASTE014457	-1	0.00333369	0.996666
ASTE014603	-1	0.0165592	0.983441
ASTE014670	-1	1.24868e-05	0.999988
ASTE015105	-1	0.0105591	0.989441
ASTE014779	-1	0.00977288	0.990227
ASTE014097	-1	0.00524552	0.994754
ASTE015011	-1	0.00937415	0.990626
ASTE014999	-1	0.00362919	0.996371
ASTE014950	-1	0.00393076	0.996069
ASTE015098	-1	0.00912461	0.990875
ASTE014746	-1	0.00932905	0.990671
ASTE014261	-1	0.00755543	0.992445
ASTE014824	-1	0.00870713	0.991293
ASTE014578	-1	0.004551	0.995449
ASTE014165	-1	0.00471143	0.995289
ASTE014330	-1	0.0156688	0.984331
ASTE014074	-1	0.00737769	0.992622
ASTE014430	-1	0.00590613	0.994094
ASTE014297	-1	0.00397626	0.996024
ASTE014299	-1	0.00969178	0.990308
ASTE014463	-1	0.00971879	0.990281
ASTE014580	-1	0.00788239	0.992118
ASTE014870	-1	0.00514023	0.99486
ASTE014441	-1	0.0107844	0.989216
ASTE014575	-1	0.008328	0.991672
ASTE014538	-1	0.00873208	0.991268
ASTE014322	-1	0.00707392	0.992926
ASTE014480	-1	0.00949379	0.990506
ASTE014366	-1	0.0110132	0.988987
ASTE014969	-1	0.0126203	0.98738
ASTE014543	-1	0.0114061	0.988594
ASTE014076	-1	0.00980613	0.990194
ASTE014953	-1	0.0110933	0.988907
ASTE014033	-1	0.0119905	0.988009
ASTE014219	-1	0.00544486	0.994555
ASTE014556	-1	0.00510623	0.994894
ASTE015115	-1	0.00782596	0.992174
ASTE014364	-1	0.0138834	0.986117
ASTE014524	-1	0.0113429	0.988657
ASTE014131	-1	0.00553076	0.994469
ASTE015258	-1	0.00435598	0.995644
ASTE014479	-1	0.00591343	0.994087
ASTE014720	-1	0.00740539	0.992595
ASTE015222	-1	0.00758739	0.992413
ASTE014783	-1	0.00333244	0.996668
ASTE015200	-1	0.0114955	0.988504
ASTE015185	-1	0.0064133	0.993587
ASTE014966	-1	0.0132224	0.986778
ASTE014924	-1	0.00404879	0.995951
ASTE014898	-1	0.00978759	0.990212
ASTE015155	-1	0.0125426	0.987457
ASTE014346	-1	0.00358237	0.996418
ASTE015139	-1	0.00997884	0.990021
ASTE014181	-1	0.0105974	0.989403
ASTE014751	-1	0.00800481	0.991995
ASTE014307	-1	0.00504925	0.994951
ASTE015299	-1	0.0177728	0.982227
ASTE014502	-1	0.00597171	0.994028
ASTE014534	-1	0.00912379	0.990876
ASTE014691	-1	0.00314981	0.99685
ASTE015273	-1	0.0207932	0.979207
ASTE014753	-1	0.0148729	0.985127
ASTE014079	-1	0.0140882	0.985912
ASTE014608	-1	0.0120448	0.987955
ASTE015146	-1	0.0102933	0.989707
ASTE014614	-1	0.0145798	0.98542
ASTE015272	-1	0.0102905	0.989709
ASTE015016	-1	0.00611786	0.993882
ASTE014529	-1	1.52325e-05	0.999985
ASTE014490	-1	0.00818227	0.991818
ASTE011804	-1	0.0075457	0.992454
ASTE014232	-1	0.0036015	0.996399
ASTE015262	-1	0.0295217	0.970478
ASTE014432	-1	0.0108328	0.989167
ASTE014225	-1	0.00471503	0.995285
ASTE014381	-1	0.0121814	0.987819
ASTE014646	-1	0.00871338	0.991287
ASTE014997	-1	0.00527094	0.994729
ASTE014788	-1	0.00453168	0.995468
ASTE014011	-1	0.012687	0.987313
ASTE014132	-1	0.00687246	0.993128
ASTE014748	-1	0.00710739	0.992893
ASTE014361	-1	0.0112891	0.988711
ASTE014657	-1	0.0129478	0.987052
ASTE014615	-1	0.0055405	0.99446
ASTE014440	-1	0.00458512	0.995415
ASTE014292	-1	0.0209936	0.979006
ASTE014123	-1	0.00737058	0.992629
ASTE015031	-1	0.0139668	0.986033
ASTE015220	-1	0.00402368	0.995976
ASTE015163	-1	0.0145379	0.985462
ASTE014818	-1	0.0100686	0.989931
ASTE015061	-1	0.00905211	0.990948
ASTE014895	-1	0.00760227	0.992398
ASTE014799	-1	0.0118043	0.988196
ASTE015161	-1	0.00646532	0.993535
ASTE014562	-1	0.00413406	0.995866
ASTE014160	-1	0.0100664	0.989934
ASTE014017	-1	0.00691413	0.993086
ASTE014742	-1	0.00300216	0.996998
ASTE014623	-1	0.0116356	0.988364
ASTE015021	-1	0.0114975	0.988503
ASTE014607	-1	0.00373545	0.996265
ASTE015192	-1	0.0294856	0.970514
ASTE014998	-1	0.00549616	0.994504
ASTE014886	-1	0.00536757	0.994632
ASTE014271	-1	0.00811237	0.991888
ASTE014785	-1	0.0116692	0.988331
ASTE014321	-1	0.00394095	0.996059
ASTE014965	-1	0.00273212	0.997268
ASTE014902	-1	0.00922927	0.990771
ASTE014423	-1	0.0161781	0.983822
ASTE014037	-1	0.00930365	0.990696
ASTE015248	-1	0.0123457	0.987654
ASTE014791	-1	0.00313636	0.996864
ASTE014288	-1	6.44357e-06	0.999994
ASTE014874	-1	0.0092791	0.990721
ASTE014729	-1	0.0231153	0.976885
ASTE014869	-1	0.00651209	0.993488
ASTE014205	-1	0.0144277	0.985572
ASTE014766	-1	0.00797477	0.992025
ASTE014352	-1	0.0102605	0.989739
ASTE014030	-1	0.0118046	0.988195
ASTE014581	-1	0.0127051	0.987295
ASTE014172	-1	0.00966427	0.990336
ASTE014713	-1	0.00490943	0.995091
ASTE014370	-1	0.0151869	0.984813
ASTE014994	-1	0.00469181	0.995308
ASTE014986	-1	0.00387581	0.996124
ASTE014243	-1	0.0144351	0.985565
ASTE014115	-1	0.00699177	0.993008
ASTE015191	-1	0.00890349	0.991097
ASTE014905	-1	0.00673592	0.993264
ASTE014268	-1	0.0151601	0.98484
ASTE014693	-1	0.00385174	0.996148
ASTE014192	-1	0.00697181	0.993028
ASTE014668	-1	0.00367293	0.996327
ASTE014594	-1	0.00818955	0.99181
ASTE014583	-1	0.0118594	0.988141
ASTE014082	-1	0.00496265	0.995037
ASTE014031	-1	0.0152309	0.984769
ASTE015203	-1	0.00923017	0.99077
ASTE014348	-1	0.00438391	0.995616
ASTE014262	-1	0.00361349	0.996387
ASTE015135	-1	0.00512822	0.994872
ASTE014978	-1	1.275e-05	0.999987
ASTE014782	-1	0.00841992	0.99158
ASTE014667	-1	0.0214409	0.978559
ASTE014630	-1	0.0119462	0.988054
ASTE015194	-1	0.00463403	0.995366
ASTE015120	-1	0.0101773	0.989823
ASTE014548	-1	0.00447668	0.995523
ASTE014727	-1	0.00662395	0.993376
ASTE014486	-1	0.00700977	0.99299
ASTE014358	-1	0.00351841	0.996482
ASTE015034	-1	0.00689832	0.993102
ASTE014092	-1	0.00829008	0.99171
ASTE014666	-1	0.00737219	0.992628
ASTE014388	-1	0.0155337	0.984466
ASTE014359	-1	0.00565566	0.994344
ASTE015119	-1	0.00567205	0.994328
ASTE014749	-1	0.0128522	0.987148
ASTE014459	-1	0.0118563	0.988144
ASTE015180	-1	0.00724568	0.992754
ASTE014715	-1	0.00597964	0.99402
ASTE014865	-1	0.0083433	0.991657
ASTE014645	-1	0.0125423	0.987458
ASTE014184	-1	0.00525849	0.994742
ASTE014707	-1	0.0101561	0.989844
ASTE014833	-1	0.0137108	0.986289
ASTE014304	-1	0.00564508	0.994355
ASTE014795	-1	0.00988927	0.990111
ASTE014114	-1	0.00571184	0.994288
ASTE014305	-1	0.00744483	0.992555
ASTE015174	-1	0.00276044	0.99724
ASTE014347	-1	0.0126836	0.987316
ASTE014282	-1	0.00790838	0.992092
ASTE014419	-1	0.00516734	0.994833
ASTE015156	-1	0.00712802	0.992872
ASTE014772	-1	0.00803085	0.991969
ASTE015094	-1	0.00319018	0.99681
ASTE015195	-1	0.00426044	0.99574
ASTE015126	-1	0.00901088	0.990989
ASTE014866	-1	0.00429634	0.995704
ASTE014586	-1	0.0142049	0.985795
ASTE014029	-1	0.00788691	0.992113
ASTE014650	-1	0.00961284	0.990387
ASTE015075	-1	0.00526927	0.994731
ASTE014844	-1	0.0104937	0.989506
ASTE014439	-1	0.00638691	0.993613
ASTE014302	-1	0.00379443	0.996206
ASTE015051	-1	0.00562845	0.994372
ASTE014756	-1	0.00439664	0.995603
ASTE014680	-1	0.0156291	0.984371
ASTE014328	-1	0.00921856	0.990781
ASTE015065	-1	0.0076192	0.992381
ASTE014171	-1	0.0044886	0.995511
ASTE014914	-1	0.00568766	0.994312
ASTE014846	-1	0.0080853	0.991915
ASTE014098	-1	0.00710872	0.992891
ASTE014265	-1	0.0109882	0.989012
ASTE014081	-1	0.00869396	0.991306
ASTE014326	-1	0.00889609	0.991104
ASTE015177	-1	0.00252238	0.997478
ASTE014449	-1	0.010637	0.989363
ASTE014194	-1	0.00770239	0.992298
ASTE014773	-1	0.00752069	0.992479
ASTE014042	-1	0.00836482	0.991635
ASTE014572	-1	0.00594661	0.994053
ASTE014396	-1	0.00981589	0.990184
ASTE014658	-1	0.00655662	0.993443
ASTE014335	-1	0.00602735	0.993973
ASTE014478	-1	0.00679306	0.993207
ASTE014156	-1	0.00590976	0.99409
ASTE014015	-1	0.00941512	0.990585
ASTE014144	-1	0.0085279	0.991472
ASTE014153	-1	0.00437949	0.995621
ASTE014022	-1	0.0171082	0.982892
ASTE015179	-1	0.00941692	0.990583
ASTE014996	-1	0.0106938	0.989306
ASTE014851	-1	0.00380233	0.996198
ASTE015026	-1	0.00466083	0.995339
ASTE015214	-1	1.33377e-05	0.999987
ASTE014897	-1	0.0112382	0.988762
ASTE014648	-1	0.00290733	0.997093
ASTE014677	-1	0.0110169	0.988983
ASTE014291	-1	8.79914e-06	0.999991
ASTE014333	-1	0.002813	0.997187
ASTE014794	-1	0.00708903	0.992911
ASTE014310	-1	0.0194077	0.980592
ASTE014281	-1	0.00908115	0.990919
ASTE014989	-1	0.00771364	0.992286
ASTE014309	-1	0.00904614	0.990954
ASTE015263	-1	0.0082179	0.991782
ASTE015305	-1	0.00910153	0.990898
ASTE015046	-1	0.00429067	0.995709
ASTE014342	-1	0.0125466	0.987453
ASTE014021	-1	0.00876042	0.99124
ASTE014078	-1	0.00635646	0.993644
ASTE014842	-1	0.0136521	0.986348
ASTE014375	-1	0.0128608	0.987139
ASTE015122	-1	0.00660843	0.993392
ASTE014224	-1	0.00883063	0.991169
ASTE014105	-1	0.00978615	0.990214
ASTE014485	-1	0.0232714	0.976729
ASTE014185	-1	0.00536333	0.994637
ASTE014461	-1	0.00880879	0.991191
ASTE015062	-1	0.0202031	0.979797
ASTE014390	-1	0.00476659	0.995233
ASTE014839	-1	0.0051398	0.99486
ASTE014768	-1	6.60978e-06	0.999993
ASTE014915	-1	0.00704433	0.992956
ASTE014841	-1	0.00424144	0.995759
ASTE014765	-1	0.0113263	0.988674
ASTE014758	-1	0.0104987	0.989501
ASTE014278	-1	0.0131421	0.986858
ASTE014599	-1	0.00673509	0.993265
ASTE014215	-1	0.00969953	0.9903
ASTE014752	-1	0.0111367	0.988863
ASTE014960	-1	0.00438444	0.995616
ASTE015091	-1	0.0111319	0.988868
ASTE014702	-1	0.0104427	0.989557
ASTE014155	-1	0.00314657	0.996853
ASTE014091	-1	0.00524408	0.994756
ASTE014177	-1	0.00946723	0.990533
ASTE014167	-1	0.0167408	0.983259
ASTE014654	-1	0.0064892	0.993511
ASTE014864	-1	0.00292393	0.997076
ASTE014472	-1	0.00499242	0.995008
ASTE014553	-1	0.0127489	0.987251
ASTE014460	-1	0.00297678	0.997023
ASTE015242	-1	0.00611308	0.993887
ASTE014406	-1	0.0118173	0.988183
ASTE014568	-1	0.00353149	0.996469
ASTE014991	-1	0.00908624	0.990914
ASTE014546	-1	0.00884838	0.991152
ASTE015028	-1	0.010494	0.989506
ASTE015254	-1	0.0158147	0.984185
ASTE014122	-1	0.00930448	0.990696
ASTE014644	-1	0.00679277	0.993207
ASTE014875	-1	0.00625977	0.99374
ASTE014386	-1	0.00905981	0.99094
ASTE015077	-1	0.0065294	0.993471
ASTE014383	-1	0.00642973	0.99357
ASTE014660	-1	0.0259174	0.974083
ASTE014837	-1	0.0100303	0.98997
ASTE014856	-1	0.00606078	0.993939
ASTE014298	-1	0.00796773	0.992032
ASTE014012	-1	0.00555408	0.994446
ASTE014871	-1	0.00529328	0.994707
ASTE015227	-1	0.00603906	0.993961
ASTE015066	-1	0.00522187	0.994778
ASTE014451	-1	1.31074e-05	0.999987
ASTE014163	-1	0.0100243	0.989976
ASTE014609	-1	0.00984277	0.990157
ASTE014719	-1	0.0109864	0.989014
ASTE014102	-1	0.00774441	0.992256
ASTE015213	-1	0.0106457	0.989354
ASTE014056	-1	0.0181572	0.981843
ASTE015102	-1	0.00607717	0.993923
ASTE014911	-1	0.0108426	0.989157
ASTE014090	-1	0.00574423	0.994256
ASTE014220	-1	0.00756733	0.992433
ASTE014821	-1	0.00570904	0.994291
ASTE014867	-1	0.00272078	0.997279
ASTE015176	-1	0.00626013	0.99374
ASTE014891	-1	0.0149852	0.985015
ASTE014635	-1	0.0119998	0.988
ASTE014209	-1	0.0103558	0.989644
ASTE015052	-1	0.0066715	0.993328
ASTE015036	-1	0.00751335	0.992487
ASTE014264	-1	0.009365	0.990635
ASTE014520	-1	0.00998895	0.990011
ASTE014168	-1	0.00976065	0.990239
ASTE014557	-1	0.00373572	0.996264
ASTE015097	-1	0.00863576	0.991364
ASTE014522	-1	0.0139153	0.986085
ASTE014009	-1	0.0129922	0.987008
ASTE014532	-1	0.00370214	0.996298
ASTE014062	-1	0.0128372	0.987163
ASTE014843	-1	0.0221328	0.977867
ASTE015249	-1	0.00591546	0.994085
ASTE014290	-1	0.00742577	0.992574
ASTE015081	-1	0.00910469	0.990895
ASTE014781	-1	0.0051368	0.994863
ASTE014223	-1	0.00600556	0.993994
ASTE015127	-1	0.0109507	0.989049
ASTE014157	-1	5.8531e-06	0.999994
ASTE015209	-1	0.00969263	0.990307
ASTE014945	-1	0.0281215	0.971879
ASTE014370	-1	0.0125138	0.987486
ASTE014498	-1	0.00383669	0.996163
ASTE014130	-1	0.00643187	0.993568
ASTE014479	-1	0.00645775	0.993542
ASTE014726	-1	0.00656035	0.99344
ASTE014055	-1	0.00944304	0.990557
ASTE015266	-1	0.00295368	0.997046
ASTE014332	-1	0.0104403	0.98956
ASTE014812	-1	0.00804635	0.991954
ASTE014488	-1	0.00862456	0.991375
ASTE014611	-1	0.0047569	0.995243
ASTE014329	-1	0.0116599	0.98834
ASTE014908	-1	0.0119593	0.988041
ASTE014909	-1	0.00495162	0.995048
ASTE015014	-1	0.00747647	0.992524
ASTE014926	-1	0.00419431	0.995806
ASTE014051	-1	0.00432902	0.995671
ASTE014942	-1	0.00802786	0.991972
ASTE015277	-1	0.00660848	0.993392
ASTE014845	-1	0.00765034	0.99235
ASTE014664	-1	0.0103535	0.989647
ASTE014574	-1	0.00617145	0.993829
ASTE014982	-1	0.00541768	0.994582
ASTE014647	-1	0.00487639	0.995124
ASTE014500	-1	0.00385903	0.996141
ASTE014250	-1	0.00507252	0.994927
ASTE015067	-1	0.00431103	0.995689
ASTE014369	-1	0.00625591	0.993744
ASTE015129	-1	0.00483493	0.995165
ASTE015050	-1	0.00558883	0.994411
ASTE014138	-1	0.00501273	0.994987
ASTE015238	-1	0.00802009	0.99198
ASTE014171	-1	0.00509712	0.994903
ASTE014597	-1	0.0133904	0.98661
ASTE014323	-1	0.00700042	0.993
ASTE015145	-1	0.0109367	0.989063
ASTE015130	-1	0.0047782	0.995222
ASTE014827	-1	1.83447e-05	0.999982
ASTE014394	-1	0.0120805	0.98792
ASTE014802	-1	0.00868827	0.991312
ASTE014767	-1	0.0294087	0.970591
ASTE015188	-1	0.00358517	0.996415
ASTE014325	-1	0.00979349	0.990207
ASTE014932	-1	0.010535	0.989465
ASTE014301	-1	0.00253641	0.997464
ASTE014373	-1	0.00643187	0.993568
ASTE014916	-1	0.0110351	0.988965
ASTE014410	-1	0.00747517	0.992525
ASTE015199	-1	0.00480794	0.995192
ASTE015101	-1	0.00551017	0.99449
ASTE014703	-1	0.00412969	0.99587
ASTE014465	-1	0.00416741	0.995833
ASTE014227	-1	0.00895169	0.991048
ASTE015302	-1	0.00869932	0.991301
ASTE014696	-1	0.0109253	0.989075
ASTE014544	-1	0.00605065	0.993949
ASTE014931	-1	0.005687	0.994313
ASTE014678	-1	0.00735999	0.99264
ASTE014885	-1	0.00770229	0.992298
ASTE014596	-1	0.00352853	0.996471
ASTE014350	-1	0.00975574	0.990244
ASTE014289	-1	0.0131448	0.986855
ASTE014086	-1	0.00648299	0.993517
ASTE014807	-1	0.0138443	0.986156
ASTE014315	-1	0.00682178	0.993178
ASTE015294	-1	0.00356063	0.996439
ASTE015095	-1	0.0118942	0.988106
ASTE014728	-1	0.00632652	0.993673
ASTE014698	-1	0.00701276	0.992987
ASTE014665	-1	0.00856829	0.991432
ASTE014901	-1	0.0197948	0.980205
ASTE014372	-1	0.00537703	0.994623
ASTE014237	-1	0.00443875	0.995561
ASTE014236	-1	0.00442828	0.995572
ASTE014311	-1	0.00326123	0.996739
ASTE015181	-1	0.00579198	0.994208
ASTE014816	-1	0.00436711	0.995633
ASTE014371	-1	0.00593498	0.994065
ASTE015008	-1	0.0114039	0.988596
ASTE015180	-1	0.01292	0.98708
ASTE015000	-1	0.00838719	0.991613
ASTE014491	-1	0.0287934	0.971207
ASTE014239	-1	1.19518e-05	0.999988
ASTE014913	-1	0.00691558	0.993084
ASTE014690	-1	0.00813283	0.991867
ASTE014368	-1	0.00497363	0.995026
ASTE014178	-1	0.0253159	0.974684
ASTE014050	-1	0.00674768	0.993252
ASTE015040	-1	0.0054065	0.994594
ASTE015057	-1	0.00639113	0.993609
ASTE014395	-1	0.00716739	0.992833
ASTE014231	-1	0.00808419	0.991916
ASTE015231	-1	0.0082018	0.991798
ASTE014815	-1	0.0037876	0.996212
ASTE014426	-1	0.0103295	0.989671
ASTE015078	-1	0.0103571	0.989643
ASTE014351	-1	0.00616651	0.993833
ASTE015171	-1	0.00938013	0.99062
ASTE014040	-1	0.00932516	0.990675
ASTE014539	-1	0.00632258	0.993677
ASTE014920	-1	0.00732638	0.992674
ASTE014718	-1	0.00419549	0.995805
ASTE014025	-1	0.00713167	0.992868
ASTE014470	-1	0.0165933	0.983407
ASTE014627	-1	0.01025	0.98975
ASTE014938	-1	0.00855718	0.991443
ASTE014453	-1	0.0199033	0.980097
ASTE015261	-1	0.00570876	0.994291
ASTE015173	-1	0.00463024	0.99537
ASTE014624	-1	0.00828313	0.991717
ASTE015283	-1	0.00831653	0.991683
ASTE015218	-1	0.00468803	0.995312
ASTE014468	-1	0.0100647	0.989935
ASTE015256	-1	0.00963147	0.990369
ASTE014592	-1	0.00712238	0.992878
ASTE014317	-1	0.00322939	0.996771
ASTE015184	-1	0.0104797	0.98952
ASTE014573	-1	0.0109987	0.989001
ASTE014863	-1	0.0040283	0.995972
ASTE015204	-1	0.00345288	0.996547
ASTE014235	-1	0.0450725	0.954928
ASTE015287	-1	0.0170984	0.982902
ASTE014777	-1	0.0164942	0.983506
ASTE014494	-1	0.0105946	0.989405
ASTE014196	-1	0.005818	0.994182
ASTE014958	-1	0.00412848	0.995872
ASTE014560	-1	0.00372679	0.996273
ASTE014484	-1	0.00653462	0.993465
ASTE014377	-1	0.00439226	0.995608
ASTE014014	-1	0.00616016	0.99384
ASTE015232	-1	0.00754126	0.992459
ASTE014003	-1	0.0151137	0.984886
ASTE015017	-1	0.013104	0.986896
ASTE014606	-1	0.00277587	0.997224
ASTE015264	-1	0.0147075	0.985293
ASTE014437	-1	0.00663007	0.99337
ASTE014762	-1	0.0147649	0.985235
ASTE014701	-1	0.00987161	0.990128
ASTE015019	-1	0.0174242	0.982576
ASTE014797	-1	0.00337693	0.996623
ASTE015253	-1	0.0171111	0.982889
ASTE014139	-1	0.00729774	0.992702
ASTE014119	-1	0.0127923	0.987208
ASTE014497	-1	0.0092455	0.990754
ASTE014412	-1	0.00639713	0.993603
ASTE015099	-1	0.0131699	0.98683
ASTE014878	-1	0.00517592	0.994824
ASTE014776	-1	0.00471694	0.995283
ASTE014852	-1	0.0103167	0.989683
ASTE014700	-1	0.00853792	0.991462
ASTE011799	-1	0.00504148	0.994959
ASTE014133	-1	0.00884608	0.991154
ASTE014349	-1	0.0133957	0.986604
ASTE015293	-1	0.00616254	0.993837
ASTE014689	-1	0.00794296	0.992057
ASTE015044	-1	0.00406495	0.995935
ASTE014523	-1	0.0193108	0.980689
ASTE014095	-1	0.0041171	0.995883
ASTE015134	-1	0.00629258	0.993707
ASTE014872	-1	0.00634338	0.993657
ASTE014207	-1	0.00385153	0.996148
ASTE014692	-1	0.0124203	0.98758
ASTE014198	-1	5.35808e-06	0.999995
ASTE014413	-1	0.0083015	0.991699
ASTE014128	-1	0.00482393	0.995176
ASTE014663	-1	0.0123132	0.987687
ASTE014956	-1	0.0107267	0.989273
ASTE014471	-1	0.0172209	0.982779
ASTE015069	-1	0.00789838	0.992102
ASTE014830	-1	0.00599158	0.994008
ASTE014588	-1	0.00844385	0.991556
ASTE015275	-1	0.00831315	0.991687
ASTE015221	-1	0.0136342	0.986366
ASTE014823	-1	0.00785014	0.99215
ASTE014001	-1	0.00495828	0.995042
ASTE014808	-1	0.00551522	0.994485
ASTE014464	-1	0.0222995	0.977701
ASTE014629	-1	0.0100182	0.989982
ASTE014400	-1	0.0113068	0.988693
ASTE015082	-1	0.00931732	0.990683
ASTE014276	-1	0.0283131	0.971687
ASTE014233	-1	0.00474594	0.995254
ASTE015206	-1	0.00456525	0.995435
ASTE014183	-1	0.00404704	0.995953
ASTE014338	-1	0.00634966	0.99365
ASTE015060	-1	0.00645544	0.993545
ASTE014554	-1	0.00752008	0.99248
ASTE015285	-1	0.00679851	0.993201
ASTE014917	-1	0.00736237	0.992638
ASTE014275	-1	0.00987267	0.990127
ASTE014661	-1	0.0088272	0.991173
ASTE014151	-1	0.0160402	0.98396
ASTE015304	-1	0.00872537	0.991275
ASTE014341	-1	0.0102638	0.989736
ASTE015153	-1	0.00520627	0.994794
ASTE015152	-1	0.00980636	0.990194
ASTE014973	-1	0.00396478	0.996035
ASTE015274	-1	0.0079547	0.992045
ASTE015093	-1	0.00827294	0.991727
ASTE014900	-1	0.00670814	0.993292
ASTE014514	-1	0.0069545	0.993046
ASTE014113	-1	0.00896328	0.991037
ASTE014211	-1	0.00631939	0.993681
ASTE014175	-1	0.00252047	0.99748
ASTE015299	-1	0.0240005	0.975999
ASTE014036	-1	0.0136898	0.98631
ASTE014106	-1	0.00758684	0.992413
ASTE014709	-1	0.00827703	0.991723
ASTE014504	-1	0.00679863	0.993201
ASTE014073	-1	0.00742487	0.992575
ASTE015165	-1	0.0116612	0.988339
ASTE015150	-1	0.00794386	0.992056
ASTE014771	-1	0.00952453	0.990475
ASTE014222	-1	0.00720293	0.992797
ASTE014850	-1	0.00348067	0.996519
ASTE014112	-1	0.00603032	0.99397
ASTE014069	-1	0.00751592	0.992484
ASTE014181	-1	0.0185522	0.981448
ASTE014084	-1	0.0085242	0.991476
ASTE015178	-1	0.0100804	0.98992
ASTE015043	-1	0.00998944	0.990011
ASTE014939	-1	0.00469417	0.995306
ASTE015064	-1	0.0041071	0.995893
ASTE014258	-1	0.00832713	0.991673
ASTE014759	-1	0.0194404	0.98056
ASTE014087	-1	0.0133388	0.986661
ASTE015247	-1	0.00265962	0.99734
ASTE014444	-1	0.00457074	0.995429
ASTE014849	-1	1.8574e-05	0.999981
ASTE015058	-1	0.00296359	0.997036
ASTE014229	-1	0.00315387	0.996846
ASTE014053	-1	0.00878057	0.991219
ASTE014150	-1	0.00503053	0.994969
ASTE014313	-1	0.00791867	0.992081
ASTE014189	-1	0.00496596	0.995034
ASTE014483	-1	0.00944503	0.990555
ASTE014208	-1	0.00785856	0.992141
ASTE014141	-1	0.0167486	0.983251
ASTE015241	-1	0.0214659	0.978534
ASTE015041	-1	0.0104215	0.989579
ASTE014957	-1	0.0101098	0.98989
ASTE014537	-1	0.00460684	0.995393
ASTE014286	-1	0.014354	0.985646
ASTE014154	-1	0.00465546	0.995345
ASTE014095	-1	0.00331055	0.996689
ASTE015280	-1	0.00424259	0.995757
ASTE014857	-1	0.010858	0.989142
ASTE014416	-1	0.0106428	0.989357
ASTE015090	-1	0.0151513	0.984849
ASTE014712	-1	0.00566506	0.994335
ASTE015106	-1	0.00573971	0.99426
ASTE015279	-1	0.00703226	0.992968
ASTE014625	-1	0.00418547	0.995815
ASTE014569	-1	0.00411324	0.995887
ASTE014402	-1	0.00446855	0.995531
ASTE014681	-1	0.00796126	0.992039
ASTE014525	-1	0.0132653	0.986735
ASTE015149	-1	0.00495359	0.995046
ASTE015116	-1	0.00292419	0.997076
ASTE015255	-1	0.00962942	0.990371
ASTE014148	-1	0.00919312	0.990807
ASTE014540	-1	0.00989444	0.990106
ASTE015281	-1	0.00896495	0.991035
ASTE015001	-1	0.00978724	0.990213
ASTE014466	-1	0.0247805	0.97522
ASTE014234	-1	0.0106745	0.989326
ASTE015237	-1	0.0145404	0.98546
ASTE015048	-1	0.00576248	0.994238
ASTE014415	-1	0.0078029	0.992197
ASTE014316	-1	0.00365785	0.996342
ASTE014228	-1	0.0184451	0.981555
ASTE014137	-1	0.0073759	0.992624
ASTE014099	-1	1.76731e-05	0.999982
ASTE014345	-1	0.00616834	0.993832
ASTE014925	-1	0.013725	0.986275
ASTE014085	-1	0.0165736	0.983426
ASTE015086	-1	0.00999255	0.990007
ASTE014550	-1	0.00807918	0.991921
ASTE014180	-1	0.00416185	0.995838
ASTE014039	-1	0.0189856	0.981014
ASTE014634	-1	0.00660919	0.993391
ASTE014120	-1	0.00739088	0.992609
ASTE014246	-1	0.0093671	0.990633
ASTE015006	-1	0.00540796	0.994592
ASTE014861	-1	0.00435795	0.995642
ASTE014376	-1	0.00574566	0.994254
ASTE014513	-1	0.00627777	0.993722
ASTE014452	-1	0.00779584	0.992204
ASTE014152	-1	0.00653956	0.99346
ASTE014985	-1	0.0124546	0.987545
ASTE014418	-1	0.00510398	0.994896
ASTE015015	-1	0.00734773	0.992652
ASTE014272	-1	0.0120035	0.987996
ASTE014921	-1	0.0221841	0.977816
ASTE014004	-1	0.00628547	0.993715
ASTE014923	-1	0.0107783	0.989222
ASTE014761	-1	0.00590761	0.994092
ASTE014337	-1	0.0101473	0.989853
ASTE014547	-1	0.00801604	0.991984
ASTE014873	-1	0.00392514	0.996075
ASTE015266	-1	0.00557302	0.994427
ASTE014879	-1	0.00536963	0.99463
ASTE014280	-1	0.0135831	0.986417
ASTE015208	-1	0.00969199	0.990308
ASTE014018	-1	0.00558614	0.994414
ASTE014910	-1	0.00526371	0.994736
ASTE014363	-1	0.00642121	0.993579
ASTE014725	-1	0.0119736	0.988026
ASTE014740	-1	0.00877458	0.991225
ASTE014283	-1	0.0079042	0.992096
ASTE014193	-1	0.00472066	0.995279
ASTE014366	-1	0.0049315	0.995068
ASTE014629	-1	0.0107233	0.989277
ASTE014336	-1	8.75432e-06	0.999991
ASTE014567	-1	0.00959322	0.990407
ASTE014914	-1	0.0109255	0.989074
ASTE015265	-1	0.014939	0.985061
ASTE014242	-1	0.00541964	0.99458
ASTE014226	-1	0.00819919	0.991801
ASTE014784	-1	0.0106706	0.989329
ASTE014118	-1	0.00981345	0.990187
ASTE014498	-1	0.0120867	0.987913
ASTE014088	-1	0.0102951	0.989705
ASTE015182	-1	0.00834828	0.991652
ASTE015162	-1	0.0111273	0.988873
ASTE014002	-1	0.00383127	0.996169
ASTE014117	-1	0.0129092	0.987091
ASTE014653	-1	0.00572554	0.994274
ASTE014801	-1	0.00715639	0.992844
ASTE014206	-1	0.0102567	0.989743
ASTE015224	-1	0.0118463	0.988154
ASTE014285	-1	0.0304652	0.969535
ASTE014424	-1	0.00463849	0.995362
ASTE014730	-1	0.00567887	0.994321
ASTE014200	-1	0.0029069	0.997093
ASTE015151	-1	0.00887619	0.991124
ASTE014591	-1	0.00399386	0.996006
ASTE014962	-1	0.00999348	0.990007
ASTE015110	-1	0.00618796	0.993812
ASTE014455	-1	0.00913964	0.99086
ASTE014195	-1	0.00784008	0.99216
ASTE014711	-1	0.00387192	0.996128
ASTE014096	-1	0.00668686	0.993313
ASTE014004	-1	0.0204421	0.979558
ASTE014127	-1	0.00934813	0.990652
ASTE015033	-1	0.00769355	0.992306
ASTE014722	-1	0.00315483	0.996845
ASTE014988	-1	0.00961801	0.990382
ASTE014697	-1	0.0112117	0.988788
ASTE014248	-1	0.00570502	0.994295
ASTE014191	-1	0.00803157	0.991968
ASTE014679	-1	0.0134044	0.986596
ASTE014724	-1	0.00598595	0.994014
ASTE014016	-1	0.00325678	0.996743
ASTE014881	-1	0.00607252	0.993927
ASTE015292	-1	0.00494535	0.995055
ASTE014343	-1	0.0295124	0.970488
ASTE014446	-1	0.00765326	0.992347
ASTE014178	-1	0.00837511	0.991625
ASTE014260	-1	0.00769106	0.992309
ASTE014882	-1	0.0136162	0.986384
ASTE014944	-1	0.00792511	0.992075
ASTE015298	-1	0.00594677	0.994053
ASTE014080	-1	0.00616877	0.993831
ASTE014505	-1	0.00555791	0.994442
ASTE014057	-1	0.00948611	0.990514
ASTE014188	-1	0.0146418	0.985358
ASTE014254	-1	0.00502674	0.994973
ASTE014763	-1	0.00923888	0.990761
ASTE015291	-1	0.013827	0.986173
ASTE014778	-1	0.0723844	0.927616
ASTE014980	-1	0.0106502	0.98935
ASTE014961	-1	0.0125624	0.987438
ASTE014987	-1	0.0107392	0.989261
ASTE014649	-1	0.0150358	0.984964
ASTE014066	-1	0.0147936	0.985206
ASTE014517	-1	0.00549601	0.994504
ASTE014443	-1	0.00692949	0.993071
ASTE014704	-1	0.00321756	0.996782
ASTE014796	-1	0.0109268	0.989073
ASTE014545	-1	0.00541222	0.994588
ASTE015027	-1	0.00631812	0.993682
ASTE014353	-1	0.00892305	0.991077
ASTE015038	-1	0.0115544	0.988446
ASTE015233	-1	0.00649889	0.993501
ASTE014019	-1	0.0103661	0.989634
ASTE014558	-1	0.00920211	0.990798
ASTE014340	-1	0.00787336	0.992127
ASTE014083	-1	0.0231458	0.976854
ASTE014417	-1	0.00439948	0.995601
ASTE015296	-1	0.00424991	0.99575
ASTE014742	-1	0.0135035	0.986497
ASTE014140	-1	0.00462954	0.99537
ASTE015244	-1	0.00540929	0.994591
ASTE015128	-1	0.00391198	0.996088
ASTE014780	-1	0.00885603	0.991144
ASTE014954	-1	0.00261034	0.99739
ASTE014481	-1	0.00757019	0.99243
ASTE014158	-1	0.00747959	0.99252
ASTE014723	-1	0.0123989	0.987601
ASTE014383	-1	0.012378	0.987622
ASTE014577	-1	0.00940322	0.990597
ASTE014963	-1	0.00614215	0.993858
ASTE014617	-1	0.00567934	0.994321
ASTE014836	-1	0.00392416	0.996076
ASTE015260	-1	0.00752789	0.992472
ASTE014632	-1	0.00330806	0.996692
ASTE014506	-1	0.00364462	0.996355
ASTE014533	-1	0.00720296	0.992797
ASTE015056	-1	0.00388428	0.996116
ASTE014142	-1	0.00754831	0.992452
ASTE014743	-1	0.00818946	0.991811
ASTE015108	-1	0.00972656	0.990273
ASTE015246	-1	0.00789885	0.992101
ASTE014684	-1	0.0136161	0.986384
ASTE014047	-1	0.00904922	0.990951
ASTE014854	-1	0.0170392	0.982961
ASTE014906	-1	0.00717135	0.992829
ASTE014541	-1	0.00660317	0.993397
ASTE015215	-1	0.00844506	0.991555
ASTE015083	-1	0.00562418	0.994376
ASTE015235	-1	0.0217306	0.978269
ASTE014477	-1	0.00639037	0.99361
ASTE014268	-1	0.0157875	0.984212
ASTE014378	-1	0.00792084	0.992079
ASTE014656	-1	0.00847397	0.991526
ASTE014357	-1	0.0101782	0.989822
ASTE014474	-1	0.00824599	0.991754
ASTE014754	-1	0.00964366	0.990356
ASTE014249	-1	0.0118156	0.988184
ASTE015138	-1	0.00435272	0.995647
ASTE015133	-1	0.00351683	0.996483
ASTE014535	-1	0.0147888	0.985211
ASTE014825	-1	0.00847608	0.991524
ASTE014811	-1	0.00927078	0.990729
ASTE015042	-1	0.00553168	0.994468
ASTE014186	-1	0.00266349	0.997337
ASTE014741	-1	0.013853	0.986147
ASTE015286	-1	0.00586995	0.99413
ASTE014787	-1	0.00841455	0.991585
ASTE014129	-1	0.00595596	0.994044
ASTE014179	-1	0.0113881	0.988612
ASTE015024	-1	0.0101908	0.989809
ASTE014024	-1	0.00565569	0.994344
ASTE015079	-1	0.0201904	0.97981
ASTE014605	-1	0.00652156	0.993478
ASTE014911	-1	0.0112734	0.988727
ASTE014273	-1	0.00650546	0.993495
ASTE014213	-1	0.0170796	0.98292
ASTE015122	-1	0.00822303	0.991777
ASTE014710	-1	0.0093066	0.990693
ASTE015123	-1	0.00651749	0.993483
ASTE014970	-1	0.00686444	0.993136
ASTE014482	-1	0.00989835	0.990102
ASTE014519	-1	0.0196344	0.980366
ASTE014685	-1	0.0105458	0.989454
ASTE014688	-1	0.011281	0.988719
ASTE014566	-1	1.25872e-05	0.999987
ASTE014360	-1	0.010929	0.989071
ASTE014912	-1	0.00900354	0.990996
ASTE014216	-1	0.0298055	0.970195
ASTE014266	-1	0.00780474	0.992195
[truncated: 518 more rows]

## Sheet: Oxidative_phosphorylation
Oxidative phosphorylation pathway SVM prediction scores. Cut-off value of >=.96 were taken for the selection of genes to be mapped in the sub-network.
Anopheles stephensi gene Id	Prediction	Positive prediction score	Negative prediction score
ASTE000168	1	0.7011	0.2989
ASTE000536	1	0.977047	0.0229527
ASTE000624	1	0.972787	0.0272133
ASTE000516	1	0.602848	0.397152
ASTE000718	1	0.873595	0.126405
ASTE000428	1	0.922111	0.0778888
ASTE000192	1	0.775008	0.224992
ASTE000638	1	0.795666	0.204334
ASTE000512	1	0.83679	0.16321
ASTE000293	1	0.960529	0.0394706
ASTE000544	1	0.951623	0.0483774
ASTE000262	1	0.974547	0.0254533
ASTE000270	1	0.837443	0.162557
ASTE000640	1	0.80417	0.19583
ASTE000725	1	0.568514	0.431486
ASTE000507	1	0.682267	0.317733
ASTE000316	1	0.831948	0.168052
ASTE000257	1	0.942843	0.0571566
ASTE000585	1	0.553916	0.446084
ASTE000623	1	0.950131	0.0498689
ASTE001301	1	0.932906	0.067094
ASTE001005	1	0.775474	0.224526
ASTE001199	1	0.874087	0.125913
ASTE000905	1	0.546356	0.453644
ASTE001120	1	0.975021	0.0249787
ASTE001218	1	0.939311	0.0606895
ASTE001419	1	0.771972	0.228028
ASTE001513	1	0.784985	0.215015
ASTE000913	1	0.947421	0.0525794
ASTE001572	1	0.687067	0.312933
ASTE001488	1	0.631312	0.368688
ASTE000787	1	0.97589	0.0241102
ASTE000818	1	0.975596	0.0244038
ASTE001282	1	0.975721	0.0242787
ASTE001231	1	0.839439	0.160561
ASTE001569	1	0.789495	0.210505
ASTE001499	1	0.857029	0.142971
ASTE001153	1	0.803603	0.196397
ASTE001283	1	0.977186	0.0228141
ASTE001578	1	0.807663	0.192337
ASTE001523	1	0.671154	0.328846
ASTE001892	1	0.976167	0.0238334
ASTE002257	1	0.949993	0.0500072
ASTE002234	1	0.975909	0.0240915
ASTE001896	1	0.960673	0.0393274
ASTE001803	1	0.977084	0.0229158
ASTE002169	1	0.778989	0.221011
ASTE002295	1	0.940621	0.0593795
ASTE001878	1	0.957036	0.0429641
ASTE001807	1	0.606058	0.393942
ASTE002545	1	0.971235	0.0287645
ASTE001642	1	0.704213	0.295787
ASTE002553	1	0.680739	0.319261
ASTE002888	1	0.88849	0.11151
ASTE002287	1	0.583355	0.416645
ASTE001973	1	0.816074	0.183926
ASTE002297	1	0.968141	0.031859
ASTE002307	1	0.7155	0.2845
ASTE001785	1	0.726341	0.273659
ASTE002294	1	0.977242	0.0227579
ASTE002438	1	0.779679	0.220321
ASTE002395	1	0.931759	0.068241
ASTE002049	1	0.527012	0.472988
ASTE001652	1	0.606176	0.393824
ASTE002523	1	0.91887	0.0811297
ASTE001743	1	0.581872	0.418128
ASTE002392	1	0.760584	0.239416
ASTE001891	1	0.956553	0.0434467
ASTE002288	1	0.608414	0.391586
ASTE002544	1	0.975948	0.0240524
ASTE002490	1	0.519675	0.480325
ASTE001911	1	0.945758	0.0542418
ASTE002201	1	0.862569	0.137431
ASTE002349	1	0.936356	0.0636443
ASTE001989	1	0.835316	0.164684
ASTE001958	1	0.973013	0.0269869
ASTE002250	1	0.839814	0.160186
ASTE001617	1	0.786972	0.213028
ASTE002487	1	0.899623	0.100377
ASTE001995	1	0.940299	0.059701
ASTE002296	1	0.975803	0.0241967
ASTE001658	1	0.655061	0.344939
ASTE002522	1	0.967066	0.032934
ASTE002336	1	0.633558	0.366442
ASTE002679	1	0.977247	0.0227535
ASTE001762	1	0.721367	0.278633
ASTE002348	1	0.972292	0.0277083
ASTE002842	1	0.878135	0.121865
ASTE002480	1	0.693139	0.306861
ASTE002621	1	0.938386	0.0616138
ASTE004694	1	0.720308	0.279692
ASTE003877	1	0.92168	0.0783204
ASTE003078	1	0.967346	0.0326544
ASTE004062	1	0.926983	0.0730175
ASTE005055	1	0.609115	0.390885
ASTE004357	1	0.736796	0.263204
ASTE004929	1	0.977172	0.0228278
ASTE003741	1	0.5	0.5
ASTE003028	1	0.916834	0.0831661
ASTE005670	1	0.97655	0.0234503
ASTE003421	1	0.925276	0.0747244
ASTE005164	1	0.965137	0.0348633
ASTE004992	1	0.917904	0.0820957
ASTE005475	1	0.974043	0.025957
ASTE003627	1	0.79722	0.20278
ASTE004958	1	0.879499	0.120501
ASTE003522	1	0.969799	0.0302015
ASTE005773	1	0.705732	0.294268
ASTE005235	1	0.874968	0.125032
ASTE004555	1	0.642788	0.357212
ASTE003400	1	0.747239	0.252761
ASTE005772	1	0.902731	0.097269
ASTE006071	1	0.89058	0.10942
ASTE004341	1	0.936706	0.0632936
ASTE004930	1	0.956099	0.0439012
ASTE004475	1	0.58367	0.41633
ASTE003085	1	0.682654	0.317346
ASTE004179	1	0.975627	0.0243725
ASTE004916	1	0.543105	0.456895
ASTE004898	1	0.734351	0.265649
ASTE005446	1	0.913262	0.0867385
ASTE004078	1	0.633428	0.366572
ASTE005105	1	0.822039	0.177961
ASTE004876	1	0.977238	0.0227615
ASTE005371	1	0.590989	0.409011
ASTE003646	1	0.584856	0.415144
ASTE004768	1	0.64026	0.35974
ASTE003176	1	0.797837	0.202163
ASTE003063	1	0.964272	0.0357277
ASTE005091	1	0.678237	0.321763
ASTE004787	1	0.974541	0.0254593
ASTE004147	1	0.969493	0.0305072
ASTE004187	1	0.97551	0.0244898
ASTE005162	1	0.616332	0.383668
ASTE004925	1	0.861843	0.138157
ASTE003655	1	0.828889	0.171111
ASTE004077	1	0.543913	0.456087
ASTE005849	1	0.968216	0.031784
ASTE003843	1	0.606047	0.393953
ASTE003149	1	0.972405	0.0275946
ASTE003375	1	0.747954	0.252046
ASTE005388	1	0.968725	0.0312754
ASTE005174	1	0.612158	0.387842
ASTE003353	1	0.857289	0.142711
ASTE004859	1	0.951475	0.0485246
ASTE005452	1	0.677047	0.322953
ASTE003152	1	0.962482	0.0375183
ASTE006020	1	0.533529	0.466471
ASTE004803	1	0.977202	0.0227979
ASTE003595	1	0.802692	0.197308
ASTE004069	1	0.592845	0.407155
ASTE003150	1	0.976863	0.0231375
ASTE003122	1	0.589459	0.410541
ASTE005695	1	0.565281	0.434719
ASTE003708	1	0.686947	0.313053
ASTE004548	1	0.664597	0.335403
ASTE004402	1	0.906707	0.0932934
ASTE003895	1	0.815555	0.184445
ASTE004990	1	0.967477	0.0325232
ASTE003870	1	0.594039	0.405961
ASTE004858	1	0.910017	0.0899835
ASTE003571	1	0.838103	0.161897
ASTE003967	1	0.870677	0.129323
ASTE003403	1	0.5165	0.4835
ASTE004015	1	0.708032	0.291968
ASTE005163	1	0.666489	0.333511
ASTE005473	1	0.97326	0.0267402
ASTE005660	1	0.636809	0.363191
ASTE005441	1	0.897121	0.102879
ASTE005829	1	0.88938	0.11062
ASTE004283	1	0.900082	0.0999176
ASTE003034	1	0.685338	0.314662
ASTE005626	1	0.97675	0.0232497
ASTE004114	1	0.976571	0.0234287
ASTE003659	1	0.971401	0.028599
ASTE003549	1	0.536234	0.463766
ASTE003062	1	0.962737	0.0372629
ASTE004140	1	0.552368	0.447632
ASTE005995	1	0.973226	0.0267736
ASTE005051	1	0.593365	0.406635
ASTE003049	1	0.690496	0.309504
ASTE004131	1	0.949479	0.0505212
ASTE005667	1	0.800615	0.199385
ASTE005570	1	0.734277	0.265723
ASTE005335	1	0.947275	0.0527254
ASTE004488	1	0.955137	0.0448627
ASTE004451	1	0.726741	0.273259
ASTE003774	1	0.677502	0.322498
ASTE004971	1	0.720475	0.279525
ASTE004860	1	0.947502	0.0524982
ASTE003461	1	0.69812	0.30188
ASTE004658	1	0.953391	0.0466092
ASTE004549	1	0.609545	0.390455
ASTE005047	1	0.839403	0.160597
ASTE004511	1	0.517059	0.482941
ASTE003148	1	0.975346	0.0246536
ASTE004163	1	0.605208	0.394792
ASTE002994	1	0.753115	0.246885
ASTE004484	1	0.814889	0.185111
ASTE004001	1	0.829467	0.170533
ASTE010424	1	0.512987	0.487013
ASTE008435	1	0.850272	0.149728
ASTE011363	1	0.745118	0.254882
ASTE009098	1	0.975409	0.0245906
ASTE011756	1	0.543514	0.456486
ASTE009679	1	0.901719	0.098281
ASTE007656	1	0.977241	0.0227586
ASTE006564	1	0.746169	0.253831
ASTE010425	1	0.976336	0.0236644
ASTE010623	1	0.768827	0.231173
ASTE008761	1	0.976608	0.0233919
ASTE011372	1	0.976498	0.0235017
ASTE007597	1	0.968484	0.0315155
ASTE006766	1	0.830998	0.169002
ASTE010304	1	0.941844	0.0581557
ASTE009100	1	0.767405	0.232595
ASTE010467	1	0.86612	0.13388
ASTE006141	1	0.738891	0.261109
ASTE007561	1	0.5	0.5
ASTE007588	1	0.937174	0.0628261
ASTE010873	1	0.715186	0.284814
ASTE007448	1	0.931973	0.0680274
ASTE007295	1	0.938731	0.0612695
ASTE011373	1	0.976754	0.0232462
ASTE011355	1	0.52745	0.47255
ASTE010500	1	0.968329	0.0316708
ASTE011045	1	0.840086	0.159914
ASTE006832	1	0.948755	0.0512455
ASTE011148	1	0.800937	0.199063
ASTE008120	1	0.661492	0.338508
ASTE007135	1	0.895378	0.104622
ASTE006112	1	0.967683	0.0323174
ASTE008819	1	0.870072	0.129928
ASTE008212	1	0.786905	0.213095
ASTE008407	1	0.826035	0.173965
ASTE009497	1	0.899164	0.100836
ASTE009387	1	0.623999	0.376001
ASTE008107	1	0.669083	0.330917
ASTE010212	1	0.775401	0.224599
ASTE008748	1	0.942001	0.0579991
ASTE008467	1	0.748188	0.251812
ASTE007600	1	0.904091	0.0959086
ASTE010885	1	0.977243	0.0227572
ASTE008100	1	0.601953	0.398047
ASTE008109	1	0.534404	0.465596
ASTE008988	1	0.921707	0.0782929
ASTE011447	1	0.912498	0.0875021
ASTE007148	1	0.938845	0.0611546
ASTE007108	1	0.954572	0.0454283
ASTE006504	1	0.96486	0.0351399
ASTE009804	1	0.627568	0.372432
ASTE007834	1	0.748596	0.251404
ASTE009942	1	0.615806	0.384194
ASTE011734	1	0.962709	0.037291
ASTE011123	1	0.965466	0.0345337
ASTE006129	1	0.960208	0.0397923
ASTE007182	1	0.977069	0.0229306
ASTE008948	1	0.976916	0.0230841
ASTE007383	1	0.97133	0.0286703
ASTE006864	1	0.506828	0.493172
ASTE010300	1	0.875456	0.124544
ASTE008760	1	0.977243	0.0227575
ASTE010489	1	0.973714	0.026286
ASTE008410	1	0.76704	0.23296
ASTE006833	1	0.975423	0.0245767
ASTE011127	1	0.597439	0.402561
ASTE007831	1	0.63181	0.36819
ASTE006496	1	0.968909	0.0310913
ASTE007567	1	0.627277	0.372723
ASTE011494	1	0.977187	0.0228132
ASTE009062	1	0.566833	0.433167
ASTE009521	1	0.940354	0.0596464
ASTE010499	1	0.849055	0.150945
ASTE010243	1	0.977153	0.0228475
ASTE011178	1	0.977139	0.0228607
ASTE008205	1	0.552455	0.447545
ASTE008707	1	0.867785	0.132215
ASTE009607	1	0.700879	0.299121
ASTE008910	1	0.523536	0.476464
ASTE006574	1	0.927193	0.0728066
ASTE010529	1	0.585989	0.414011
ASTE006346	1	0.537801	0.462199
ASTE011550	1	0.833579	0.166421
ASTE007906	1	0.960024	0.0399758
ASTE007846	1	0.687841	0.312159
ASTE009280	1	0.947774	0.052226
ASTE010527	1	0.90569	0.0943099
ASTE010491	1	0.976022	0.0239782
ASTE007280	1	0.582824	0.417176
ASTE010493	1	0.889976	0.110024
ASTE010430	1	0.638631	0.361369
ASTE011333	1	0.721728	0.278272
ASTE010826	1	0.846553	0.153447
ASTE008644	1	0.651006	0.348994
ASTE008628	1	0.823531	0.176469
ASTE008754	1	0.89687	0.10313
ASTE007601	1	0.903621	0.0963793
ASTE011130	1	0.5	0.5
ASTE011283	1	0.837145	0.162855
ASTE006164	1	0.945846	0.0541537
ASTE011313	1	0.977245	0.0227547
ASTE008947	1	0.93837	0.0616297
ASTE006854	1	0.928215	0.0717849
ASTE011751	1	0.976889	0.0231114
ASTE006450	1	0.644865	0.355135
ASTE010229	1	0.518513	0.481487
ASTE007605	1	0.976745	0.023255
ASTE007836	1	0.622964	0.377036
ASTE010579	1	0.826139	0.173861
ASTE011242	1	0.876037	0.123963
ASTE010737	1	0.946462	0.0535379
ASTE010287	1	0.953469	0.0465308
ASTE008333	1	0.955604	0.0443957
ASTE011261	1	0.702668	0.297332
ASTE009522	1	0.73769	0.26231
ASTE010671	1	0.532436	0.467564
ASTE010077	1	0.971822	0.0281776
ASTE008197	1	0.587345	0.412655
ASTE009196	1	0.977245	0.0227551
ASTE007557	1	0.680689	0.319311
ASTE010262	1	0.943987	0.0560131
ASTE008941	1	0.941201	0.0587991
ASTE006804	1	0.938626	0.0613737
ASTE008777	1	0.975123	0.0248765
ASTE009413	1	0.856415	0.143585
ASTE007898	1	0.793711	0.206289
ASTE008992	1	0.5	0.5
ASTE010070	1	0.913473	0.086527
ASTE006730	1	0.947666	0.0523338
ASTE010625	1	0.938777	0.0612226
ASTE008656	1	0.938577	0.0614226
ASTE006954	1	0.885728	0.114272
ASTE011177	1	0.730332	0.269668
ASTE008765	1	0.520448	0.479552
ASTE009362	1	0.977218	0.0227818
ASTE011785	1	0.977091	0.0229089
ASTE006951	1	0.716345	0.283655
ASTE009856	1	0.60228	0.39772
ASTE011735	1	0.622752	0.377248
ASTE008335	1	0.630448	0.369552
ASTE008249	1	0.825684	0.174316
ASTE008072	1	0.815308	0.184692
ASTE007283	1	0.814486	0.185514
ASTE007933	1	0.525224	0.474776
ASTE008304	1	0.861696	0.138304
ASTE009975	1	0.771123	0.228877
ASTE006831	1	0.97571	0.0242897
ASTE007603	1	0.969517	0.0304829
ASTE009614	1	0.5	0.5
ASTE008332	1	0.723354	0.276646
ASTE007606	1	0.898299	0.101701
ASTE007083	1	0.650122	0.349878
ASTE011717	1	0.598354	0.401646
ASTE010349	1	0.938936	0.061064
ASTE006830	1	0.974861	0.0251389
ASTE009351	1	0.807255	0.192745
ASTE009406	1	0.747589	0.252411
ASTE010134	1	0.666929	0.333071
ASTE007599	1	0.853746	0.146254
ASTE007149	1	0.561309	0.438691
ASTE008642	1	0.781158	0.218842
ASTE007028	1	0.562485	0.437515
ASTE008943	1	0.528659	0.471341
ASTE009261	1	0.799963	0.200037
ASTE010653	1	0.941806	0.058194
ASTE008798	1	0.799948	0.200052
ASTE009930	1	0.8793	0.1207
ASTE009405	1	0.963763	0.0362374
ASTE009941	1	0.5	0.5
ASTE010504	1	0.937356	0.0626438
ASTE010490	1	0.835922	0.164078
ASTE010967	1	0.880182	0.119818
ASTE008690	1	0.671285	0.328715
ASTE010591	1	0.940561	0.0594394
ASTE010402	1	0.966333	0.033667
ASTE010252	1	0.541701	0.458299
ASTE006220	1	0.516267	0.483733
ASTE009171	1	0.923429	0.0765705
ASTE011005	1	0.887766	0.112234
ASTE010301	1	0.872574	0.127426
ASTE009027	1	0.651502	0.348498
ASTE009581	1	0.610285	0.389715
ASTE008178	1	0.569328	0.430672
ASTE011714	1	0.536039	0.463961
ASTE007598	1	0.879252	0.120748
ASTE009156	1	0.97483	0.0251703
ASTE006495	1	0.896626	0.103374
ASTE007602	1	0.781984	0.218016
ASTE006588	1	0.911988	0.0880118
ASTE007223	1	0.944445	0.0555555
ASTE009081	1	0.966007	0.0339934
ASTE010831	1	0.95894	0.0410598
ASTE009535	1	0.949881	0.0501185
ASTE009099	1	0.950215	0.0497846
ASTE010042	1	0.963695	0.0363053
ASTE010817	1	0.635389	0.364611
ASTE010057	1	0.909749	0.090251
ASTE014880	1	0.861744	0.138256
ASTE014268	1	0.916374	0.0836262
ASTE014855	1	0.962092	0.0379076
ASTE015197	1	0.709324	0.290676
ASTE014457	1	0.94308	0.0569201
ASTE014603	1	0.641958	0.358042
ASTE014670	1	0.954532	0.0454678
ASTE015105	1	0.969474	0.0305264
ASTE014779	1	0.95178	0.04822
ASTE014097	1	0.691446	0.308554
ASTE014999	1	0.95055	0.0494498
ASTE014950	1	0.690615	0.309385
ASTE015098	1	0.795968	0.204032
ASTE014746	1	0.967467	0.0325335
ASTE014824	1	0.535102	0.464898
ASTE014165	1	0.96586	0.0341403
ASTE014330	1	0.952159	0.0478414
ASTE014074	1	0.842674	0.157326
ASTE014430	1	0.620297	0.379703
ASTE014297	1	0.972833	0.0271668
ASTE014299	1	0.977245	0.0227553
ASTE014463	1	0.604457	0.395543
ASTE014580	1	0.972067	0.027933
ASTE014441	1	0.93144	0.0685597
ASTE014575	1	0.783109	0.216891
ASTE014538	1	0.920716	0.0792837
ASTE014322	1	0.872004	0.127996
ASTE014366	1	0.699134	0.300866
ASTE014969	1	0.599987	0.400013
ASTE014543	1	0.926374	0.0736263
ASTE014033	1	0.964294	0.0357056
ASTE014556	1	0.961507	0.0384927
ASTE014364	1	0.972279	0.0277208
ASTE014524	1	0.972919	0.0270814
ASTE014131	1	0.971818	0.0281825
ASTE015222	1	0.901052	0.0989482
ASTE014783	1	0.921797	0.0782035
ASTE015200	1	0.952243	0.0477573
ASTE015185	1	0.971172	0.0288284
ASTE014966	1	0.966103	0.0338971
ASTE014924	1	0.961488	0.0385116
ASTE014898	1	0.802329	0.197671
ASTE015155	1	0.959255	0.0407448
ASTE014346	1	0.74188	0.25812
ASTE015139	1	0.964336	0.035664
ASTE014181	1	0.843899	0.156101
ASTE014751	1	0.621574	0.378426
ASTE014307	1	0.977245	0.0227548
ASTE015299	1	0.931158	0.0688415
ASTE014502	1	0.879982	0.120018
ASTE014534	1	0.795262	0.204738
ASTE014691	1	0.966069	0.0339311
ASTE015273	1	0.962714	0.037286
ASTE014753	1	0.965862	0.0341375
ASTE014079	1	0.933257	0.0667425
ASTE014614	1	0.973437	0.0265628
ASTE014529	1	0.959601	0.0403991
ASTE014490	1	0.547324	0.452676
ASTE014232	1	0.965775	0.0342252
ASTE015262	1	0.89344	0.10656
ASTE014381	1	0.824037	0.175963
ASTE014646	1	0.959403	0.0405968
ASTE014997	1	0.861918	0.138082
ASTE014011	1	0.806448	0.193552
ASTE014657	1	0.96592	0.0340798
ASTE014440	1	0.507296	0.492704
ASTE014292	1	0.955246	0.0447537
ASTE014123	1	0.908072	0.0919276
ASTE015031	1	0.843883	0.156117
ASTE015220	1	0.938453	0.0615467
ASTE015163	1	0.602816	0.397184
ASTE014818	1	0.961862	0.0381376
ASTE015061	1	0.880281	0.119719
ASTE014895	1	0.841383	0.158617
ASTE014799	1	0.942132	0.0578682
ASTE015161	1	0.976397	0.0236027
ASTE014562	1	0.852153	0.147847
ASTE014160	1	0.606901	0.393099
ASTE014623	1	0.727136	0.272864
ASTE015021	1	0.815919	0.184081
ASTE014607	1	0.55554	0.44446
ASTE015192	1	0.932852	0.0671477
ASTE014998	1	0.970621	0.0293791
ASTE014886	1	0.905349	0.0946513
ASTE014271	1	0.877505	0.122495
ASTE014785	1	0.975954	0.0240458
ASTE014321	1	0.906648	0.0933519
ASTE014965	1	0.977152	0.0228479
ASTE014423	1	0.966235	0.0337653
ASTE014037	1	0.960468	0.0395325
ASTE015248	1	0.639615	0.360385
ASTE014791	1	0.977175	0.0228251
ASTE014288	1	0.973328	0.0266717
ASTE014729	1	0.957592	0.0424077
ASTE014869	1	0.601561	0.398439
ASTE014205	1	0.976541	0.0234591
ASTE014766	1	0.871815	0.128185
ASTE014352	1	0.656781	0.343219
ASTE014030	1	0.783541	0.216459
ASTE014581	1	0.972724	0.0272762
ASTE014172	1	0.906382	0.0936175
ASTE014370	1	0.804516	0.195484
ASTE014986	1	0.727547	0.272453
ASTE014243	1	0.975671	0.0243291
ASTE014115	1	0.82261	0.17739
ASTE015191	1	0.731025	0.268975
ASTE014905	1	0.764784	0.235216
ASTE014268	1	0.968667	0.0313333
ASTE014693	1	0.866376	0.133624
ASTE014668	1	0.915051	0.0849489
ASTE014594	1	0.523625	0.476375
ASTE014583	1	0.541928	0.458072
ASTE014031	1	0.975509	0.024491
ASTE015203	1	0.897685	0.102315
ASTE014262	1	0.977245	0.0227547
ASTE015135	1	0.925684	0.0743164
ASTE014978	1	0.97352	0.0264798
ASTE014782	1	0.676891	0.323109
ASTE014667	1	0.972367	0.0276331
ASTE014630	1	0.954991	0.0450094
ASTE014548	1	0.943301	0.0566989
ASTE014358	1	0.853068	0.146932
ASTE014092	1	0.948899	0.051101
ASTE014666	1	0.977972	0.022028
ASTE014388	1	0.974637	0.025363
ASTE014359	1	0.804615	0.195385
ASTE014749	1	0.898214	0.101786
ASTE014459	1	0.957906	0.0420936
ASTE015180	1	0.945903	0.0540968
ASTE014865	1	0.637472	0.362528
ASTE014645	1	0.798042	0.201958
ASTE014707	1	0.961843	0.0381571
ASTE014833	1	0.764879	0.235121
ASTE014304	1	0.60649	0.39351
ASTE014795	1	0.55361	0.44639
ASTE015174	1	0.95073	0.0492696
ASTE014282	1	0.894353	0.105647
ASTE014419	1	0.683821	0.316179
ASTE015156	1	0.952308	0.0476922
ASTE015094	1	0.623355	0.376645
ASTE014866	1	0.950642	0.0493579
ASTE014586	1	0.969867	0.0301327
ASTE014029	1	0.69296	0.30704
ASTE014650	1	0.736669	0.263331
ASTE015075	1	0.634462	0.365538
ASTE014844	1	0.977146	0.0228541
ASTE014439	1	0.56377	0.43623
ASTE014302	1	0.935316	0.0646844
ASTE015051	1	0.946313	0.053687
ASTE014756	1	0.518415	0.481585
ASTE014680	1	0.519907	0.480093
ASTE014328	1	0.90991	0.0900899
ASTE014914	1	0.886841	0.113159
ASTE014846	1	0.712193	0.287807
ASTE014098	1	0.585079	0.414921
ASTE014265	1	0.720844	0.279156
ASTE015177	1	0.977245	0.0227546
ASTE014194	1	0.527493	0.472507
ASTE014773	1	0.531999	0.468001
ASTE014572	1	0.790625	0.209375
ASTE014396	1	0.972176	0.0278245
ASTE014658	1	0.84787	0.15213
ASTE014478	1	0.896166	0.103834
ASTE014156	1	0.910146	0.0898543
ASTE014015	1	0.941504	0.0584956
ASTE014022	1	0.830531	0.169469
ASTE014851	1	0.901161	0.0988387
ASTE015214	1	0.972231	0.0277692
ASTE014897	1	0.962946	0.0370544
ASTE014648	1	0.976353	0.0236472
ASTE014291	1	0.97088	0.02912
ASTE014333	1	0.730766	0.269234
ASTE014794	1	0.858125	0.141875
ASTE014310	1	0.966984	0.0330165
ASTE014281	1	0.784328	0.215672
ASTE014309	1	0.976876	0.0231238
ASTE015263	1	0.692684	0.307316
ASTE015305	1	0.855502	0.144498
ASTE015046	1	0.825278	0.174722
ASTE014021	1	0.975979	0.0240211
ASTE014078	1	0.945245	0.0547551
ASTE014842	1	0.72238	0.27762
ASTE014375	1	0.8962	0.1038
ASTE014224	1	0.82646	0.17354
ASTE014105	1	0.659632	0.340368
ASTE014485	1	0.898318	0.101682
ASTE014185	1	0.5	0.5
ASTE014461	1	0.886008	0.113992
ASTE015062	1	0.974221	0.0257789
ASTE014390	1	0.651494	0.348506
ASTE014768	1	0.974345	0.0256548
ASTE014841	1	0.888126	0.111874
ASTE014765	1	0.682967	0.317033
ASTE014758	1	0.935802	0.0641983
ASTE014278	1	0.902536	0.0974641
ASTE014215	1	0.688566	0.311434
ASTE014039	1	0.977245	0.0227551
ASTE014752	1	0.622552	0.377448
ASTE014960	1	0.970285	0.0297152
ASTE015091	1	0.575094	0.424906
ASTE014702	1	0.965296	0.0347044
ASTE014155	1	0.876991	0.123009
ASTE014091	1	0.73195	0.26805
ASTE014177	1	0.923796	0.0762036
ASTE014167	1	0.766948	0.233052
ASTE014654	1	0.711826	0.288174
ASTE014864	1	0.962484	0.037516
ASTE014472	1	0.591988	0.408012
ASTE014553	1	0.94047	0.0595298
ASTE014460	1	0.606225	0.393775
ASTE015242	1	0.976815	0.023185
ASTE014568	1	0.977254	0.0227455
ASTE014991	1	0.900131	0.0998686
ASTE015254	1	0.966934	0.0330663
ASTE014122	1	0.691987	0.308013
ASTE014875	1	0.810635	0.189365
ASTE015077	1	0.945778	0.0542218
ASTE014383	1	0.775533	0.224467
ASTE014660	1	0.975586	0.024414
ASTE014837	1	0.969192	0.0308081
ASTE014856	1	0.792711	0.207289
ASTE014012	1	0.901434	0.0985664
ASTE014871	1	0.945651	0.0543485
ASTE015227	1	0.923099	0.0769005
ASTE015066	1	0.93925	0.0607498
ASTE014451	1	0.977239	0.022761
ASTE014609	1	0.844287	0.155713
ASTE014102	1	0.971906	0.0280941
ASTE015213	1	0.558185	0.441815
ASTE014056	1	0.61364	0.38636
ASTE014911	1	0.977073	0.0229266
ASTE014821	1	0.930248	0.0697524
ASTE014867	1	0.956228	0.043772
ASTE014891	1	0.976937	0.0230634
ASTE014635	1	0.551746	0.448254
ASTE015052	1	0.970206	0.0297945
ASTE014264	1	0.616334	0.383666
ASTE014520	1	0.928806	0.071194
ASTE014557	1	0.790271	0.209729
ASTE014522	1	0.911447	0.0885529
ASTE014009	1	0.653082	0.346918
ASTE014532	1	0.939716	0.0602835
ASTE014062	1	0.722877	0.277123
ASTE014843	1	0.780871	0.219129
ASTE015249	1	0.837235	0.162765
ASTE014290	1	0.957788	0.0422122
ASTE015081	1	0.973966	0.0260337
ASTE014781	1	0.872446	0.127554
ASTE015127	1	0.974632	0.0253683
ASTE014157	1	0.977245	0.0227547
ASTE015209	1	0.719464	0.280536
ASTE014945	1	0.969695	0.0303053
ASTE014370	1	0.91258	0.0874202
ASTE014498	1	0.97652	0.0234795
ASTE014055	1	0.972678	0.0273216
ASTE015266	1	0.709655	0.290345
ASTE014332	1	0.929732	0.0702683
ASTE014488	1	0.956764	0.0432364
ASTE014611	1	0.919342	0.0806579
ASTE014329	1	0.78164	0.21836
ASTE014908	1	0.942047	0.0579528
ASTE015014	1	0.620474	0.379526
ASTE014051	1	0.956594	0.0434065
ASTE014942	1	0.636803	0.363197
ASTE015277	1	0.969475	0.0305248
ASTE014845	1	0.909105	0.0908954
ASTE014982	1	0.720577	0.279423
ASTE014647	1	0.588812	0.411188
ASTE014500	1	0.959816	0.0401843
ASTE014250	1	0.882973	0.117027
ASTE015067	1	0.951733	0.0482669
ASTE015129	1	0.9441	0.0559
ASTE014138	1	0.960043	0.0399567
ASTE015238	1	0.590412	0.409588
ASTE014171	1	0.60343	0.39657
ASTE014597	1	0.949673	0.0503273
ASTE014323	1	0.905659	0.0943414
ASTE015145	1	0.930522	0.0694776
ASTE015130	1	0.966367	0.0336325
ASTE014827	1	0.977119	0.0228809
ASTE014394	1	0.577231	0.422769
ASTE014767	1	0.972318	0.0276816
ASTE014325	1	0.726782	0.273218
ASTE014932	1	0.755242	0.244758
ASTE014301	1	0.945142	0.0548581
ASTE014916	1	0.938314	0.0616861
ASTE014410	1	0.556686	0.443314
ASTE015199	1	0.780586	0.219414
ASTE015101	1	0.973392	0.0266084
ASTE014703	1	0.969821	0.030179
ASTE014465	1	0.977245	0.0227546
ASTE014227	1	0.975261	0.0247389
ASTE015302	1	0.599887	0.400113
ASTE014696	1	0.974448	0.0255523
ASTE014931	1	0.929343	0.0706567
ASTE014596	1	0.853061	0.146939
ASTE014289	1	0.800197	0.199803
ASTE014807	1	0.817562	0.182438
ASTE014315	1	0.966424	0.0335758
ASTE015095	1	0.821748	0.178252
ASTE014728	1	0.961741	0.0382595
ASTE014698	1	0.823974	0.176026
ASTE014665	1	0.769973	0.230027
ASTE014901	1	0.976708	0.0232923
ASTE014372	1	0.896032	0.103968
ASTE014237	1	0.865694	0.134306
ASTE014236	1	0.804631	0.195369
ASTE014311	1	0.918956	0.0810439
ASTE015181	1	0.966929	0.0330712
ASTE014371	1	0.652601	0.347399
ASTE015008	1	0.968569	0.0314309
ASTE015180	1	0.969405	0.0305949
ASTE015000	1	0.939542	0.0604577
ASTE014491	1	0.97703	0.0229704
ASTE014239	1	0.862503	0.137497
ASTE014690	1	0.891277	0.108723
ASTE014368	1	0.730982	0.269018
ASTE014178	1	0.971333	0.0286673
ASTE014050	1	0.938717	0.0612832
ASTE015040	1	0.942162	0.0578384
ASTE014395	1	0.974969	0.0250308
ASTE014231	1	0.659992	0.340008
ASTE015231	1	0.967212	0.0327877
ASTE014815	1	0.839157	0.160843
ASTE014426	1	0.960333	0.0396669
ASTE015078	1	0.974858	0.0251418
ASTE014351	1	0.918441	0.0815591
ASTE015171	1	0.975975	0.0240253
ASTE014025	1	0.519578	0.480422
ASTE014938	1	0.966834	0.0331664
ASTE014453	1	0.947463	0.0525367
ASTE015173	1	0.922015	0.0779845
ASTE014624	1	0.920874	0.0791261
ASTE015283	1	0.919	0.0809997
ASTE015218	1	0.910891	0.089109
ASTE014468	1	0.560866	0.439134
ASTE014592	1	0.977232	0.0227683
ASTE014317	1	0.720193	0.279807
ASTE015184	1	0.969919	0.0300809
ASTE014573	1	0.974452	0.0255481
ASTE014863	1	0.521025	0.478975
ASTE015204	1	0.974304	0.025696
ASTE014235	1	0.976244	0.023756
ASTE015287	1	0.942033	0.0579665
ASTE014777	1	0.973622	0.0263779
ASTE014196	1	0.837899	0.162101
ASTE014958	1	0.963814	0.0361861
ASTE014560	1	0.955965	0.044035
ASTE014484	1	0.758923	0.241077
ASTE014377	1	0.599055	0.400945
ASTE014014	1	0.878224	0.121776
ASTE015232	1	0.598578	0.401422
ASTE014003	1	0.945674	0.0543263
ASTE015017	1	0.735711	0.264289
ASTE014606	1	0.924549	0.0754513
ASTE015264	1	0.898722	0.101278
ASTE014437	1	0.957897	0.0421035
ASTE014762	1	0.836224	0.163776
ASTE014701	1	0.968495	0.0315046
ASTE015019	1	0.743812	0.256188
ASTE014797	1	0.931158	0.0688424
ASTE015253	1	0.977251	0.0227489
ASTE014139	1	0.898476	0.101524
ASTE014119	1	0.776241	0.223759
ASTE015099	1	0.800962	0.199038
ASTE014776	1	0.971819	0.0281814
ASTE014852	1	0.90409	0.0959102
ASTE014700	1	0.701049	0.298951
ASTE014133	1	0.920232	0.0797684
ASTE014349	1	0.761113	0.238887
ASTE014689	1	0.86452	0.13548
ASTE015044	1	0.970654	0.0293456
ASTE014523	1	0.972268	0.0277323
ASTE014095	1	0.882308	0.117692
ASTE014872	1	0.884736	0.115264
ASTE014207	1	0.898948	0.101052
ASTE014198	1	0.977102	0.0228981
ASTE014413	1	0.891622	0.108378
ASTE014128	1	0.977262	0.0227382
ASTE014663	1	0.880314	0.119686
ASTE014956	1	0.680138	0.319862
ASTE014471	1	0.70882	0.29118
ASTE015069	1	0.925788	0.0742124
ASTE014830	1	0.794326	0.205674
ASTE015275	1	0.947949	0.052051
ASTE015221	1	0.878313	0.121687
ASTE014001	1	0.767551	0.232449
ASTE014808	1	0.720641	0.279359
ASTE014464	1	0.957273	0.0427268
ASTE014400	1	0.923039	0.0769609
ASTE015082	1	0.87183	0.12817
ASTE014276	1	0.972923	0.0270774
ASTE014233	1	0.944638	0.055362
ASTE015285	1	0.891059	0.108941
ASTE014917	1	0.596401	0.403599
ASTE014661	1	0.950856	0.0491439
ASTE014151	1	0.81993	0.18007
ASTE015304	1	0.939362	0.060638
ASTE014341	1	0.710491	0.289509
ASTE015152	1	0.72658	0.27342
ASTE015274	1	0.89403	0.10597
ASTE014113	1	0.872053	0.127947
ASTE014211	1	0.944345	0.0556554
ASTE014175	1	0.946319	0.0536806
ASTE015299	1	0.953059	0.0469411
ASTE014106	1	0.952352	0.0476481
ASTE014073	1	0.506656	0.493344
ASTE015165	1	0.959348	0.0406518
ASTE014222	1	0.585649	0.414351
ASTE014850	1	0.936738	0.0632619
ASTE014112	1	0.787152	0.212848
ASTE014181	1	0.93597	0.06403
ASTE015178	1	0.977245	0.0227548
ASTE015043	1	0.968037	0.031963
ASTE014939	1	0.966213	0.0337871
ASTE015064	1	0.936219	0.0637814
ASTE014759	1	0.930096	0.0699042
ASTE014087	1	0.953284	0.0467164
ASTE014444	1	0.94528	0.0547205
ASTE014849	1	0.971313	0.0286875
ASTE014229	1	0.941902	0.058098
ASTE014150	1	0.937728	0.0622718
ASTE014208	1	0.87237	0.12763
ASTE014141	1	0.888466	0.111534
ASTE015241	1	0.975667	0.0243333
ASTE014537	1	0.92183	0.0781698
ASTE014286	1	0.893178	0.106822
ASTE014154	1	0.747258	0.252742
ASTE014095	1	0.968385	0.0316145
ASTE015280	1	0.943267	0.0567331
ASTE014857	1	0.955004	0.0449965
ASTE014416	1	0.939158	0.0608418
ASTE015090	1	0.975459	0.0245412
ASTE014712	1	0.759143	0.240857
ASTE015106	1	0.960558	0.0394421
ASTE014569	1	0.968285	0.031715
ASTE014402	1	0.865637	0.134363
ASTE014681	1	0.732351	0.267649
ASTE014525	1	0.962567	0.0374331
ASTE015149	1	0.505688	0.494312
ASTE015116	1	0.955781	0.0442189
ASTE015255	1	0.972604	0.0273962
ASTE014148	1	0.957637	0.0423632
ASTE015001	1	0.976943	0.0230568
ASTE014466	1	0.975686	0.0243138
ASTE014234	1	0.868918	0.131082
ASTE015237	1	0.958176	0.0418244
ASTE015048	1	0.533529	0.466471
ASTE014415	1	0.826089	0.173911
ASTE014228	1	0.967273	0.0327269
ASTE014137	1	0.976345	0.0236552
ASTE014099	1	0.976259	0.023741
ASTE014925	1	0.808835	0.191165
ASTE014085	1	0.967414	0.0325857
ASTE014550	1	0.644475	0.355525
ASTE014039	1	0.970495	0.0295051
ASTE014634	1	0.874274	0.125726
ASTE014120	1	0.630691	0.369309
ASTE014246	1	0.621016	0.378984
ASTE014376	1	0.960204	0.0397958
ASTE014513	1	0.736542	0.263458
ASTE014452	1	0.545931	0.454069
ASTE014985	1	0.915511	0.0844889
ASTE015015	1	0.752948	0.247052
ASTE014272	1	0.52724	0.47276
ASTE014921	1	0.951824	0.0481759
ASTE014923	1	0.564113	0.435887
ASTE014761	1	0.966427	0.0335733
ASTE014337	1	0.965322	0.0346781
ASTE014547	1	0.634093	0.365907
ASTE014873	1	0.932815	0.067185
ASTE015266	1	0.643522	0.356478
ASTE014879	1	0.518926	0.481074
ASTE014280	1	0.945385	0.054615
ASTE015208	1	0.949704	0.0502956
ASTE014018	1	0.977245	0.0227549
ASTE014910	1	0.5	0.5
ASTE014725	1	0.777042	0.222958
ASTE014740	1	0.931283	0.0687167
ASTE014193	1	0.914817	0.0851828
ASTE014366	1	0.909786	0.090214
ASTE014629	1	0.847176	0.152824
ASTE014336	1	0.955733	0.044267
ASTE014567	1	0.977075	0.0229255
ASTE014914	1	0.960728	0.0392722
ASTE015265	1	0.684517	0.315483
ASTE014242	1	0.534777	0.465223
ASTE014784	1	0.892915	0.107085
ASTE014498	1	0.973709	0.0262909
ASTE014088	1	0.975822	0.0241776
ASTE015182	1	0.853095	0.146905
ASTE015162	1	0.935283	0.0647172
ASTE014002	1	0.835814	0.164186
ASTE014117	1	0.963654	0.0363462
ASTE015224	1	0.635737	0.364263
ASTE014285	1	0.970766	0.0292343
ASTE014424	1	0.926134	0.073866
ASTE014730	1	0.954832	0.045168
ASTE014200	1	0.910236	0.0897641
ASTE015151	1	0.922072	0.0779284
ASTE014591	1	0.960262	0.0397379
ASTE014962	1	0.937992	0.0620084
ASTE015110	1	0.598051	0.401949
ASTE014455	1	0.962364	0.037636
ASTE014195	1	0.846067	0.153933
ASTE014711	1	0.91528	0.0847198
ASTE014096	1	0.940523	0.0594768
ASTE014004	1	0.952573	0.0474275
ASTE015033	1	0.977243	0.0227571
ASTE014722	1	0.636535	0.363465
ASTE014988	1	0.513778	0.486222
ASTE014697	1	0.814455	0.185545
ASTE014248	1	0.908308	0.0916922
ASTE014191	1	0.793733	0.206267
ASTE014679	1	0.805932	0.194068
ASTE014724	1	0.956488	0.0435116
ASTE014016	1	0.939888	0.0601122
ASTE014881	1	0.659725	0.340275
ASTE015292	1	0.507378	0.492622
ASTE014343	1	0.976196	0.0238041
ASTE014446	1	0.771507	0.228493
ASTE014178	1	0.855418	0.144582
ASTE014260	1	0.524189	0.475811
ASTE015298	1	0.912345	0.0876548
ASTE014080	1	0.959693	0.0403069
ASTE014505	1	0.907071	0.0929293
ASTE014057	1	0.945352	0.0546483
ASTE014188	1	0.869501	0.130499
ASTE014254	1	0.825791	0.174209
ASTE014763	1	0.798704	0.201296
ASTE014778	1	0.977245	0.0227546
ASTE014980	1	0.810957	0.189043
ASTE014961	1	0.88871	0.11129
ASTE014987	1	0.96706	0.0329403
ASTE014649	1	0.898596	0.101404
ASTE014066	1	0.920745	0.0792554
ASTE014443	1	0.626662	0.373338
ASTE014796	1	0.901895	0.0981048
ASTE014545	1	0.828455	0.171545
ASTE014353	1	0.866584	0.133416
ASTE015233	1	0.536421	0.463579
ASTE014558	1	0.720903	0.279097
ASTE014340	1	0.691389	0.308611
ASTE014083	1	0.977054	0.022946
ASTE014417	1	0.736827	0.263173
ASTE015296	1	0.957262	0.0427382
ASTE014742	1	0.734781	0.265219
ASTE014140	1	0.82266	0.17734
ASTE015244	1	0.559196	0.440804
ASTE015128	1	0.763315	0.236685
ASTE014780	1	0.81391	0.18609
ASTE014954	1	0.939364	0.0606365
ASTE014481	1	0.97688	0.0231202
ASTE014723	1	0.940133	0.0598671
ASTE014383	1	0.939673	0.0603266
ASTE014963	1	0.932527	0.0674733
ASTE014617	1	0.783174	0.216826
ASTE014632	1	0.973538	0.026462
ASTE014506	1	0.943289	0.0567109
ASTE015056	1	0.568332	0.431668
ASTE014142	1	0.947912	0.052088
ASTE014743	1	0.751785	0.248215
ASTE015108	1	0.964106	0.035894
ASTE014047	1	0.768691	0.231309
ASTE014854	1	0.752782	0.247218
ASTE014906	1	0.874846	0.125154
ASTE014541	1	0.976414	0.023586
ASTE015215	1	0.889115	0.110885
ASTE015083	1	0.847498	0.152502
ASTE015235	1	0.870968	0.129032
ASTE014477	1	0.530405	0.469595
ASTE014378	1	0.906901	0.0930987
ASTE014357	1	0.891409	0.108591
ASTE014474	1	0.968798	0.0312016
ASTE015138	1	0.956357	0.0436429
ASTE015133	1	0.96546	0.0345401
ASTE014535	1	0.783709	0.216291
ASTE014825	1	0.960343	0.0396574
ASTE014811	1	0.94053	0.0594699
ASTE014186	1	0.907991	0.0920088
ASTE014741	1	0.961033	0.0389669
ASTE014787	1	0.958501	0.0414986
ASTE014179	1	0.898717	0.101283
ASTE014024	1	0.85013	0.14987
ASTE015079	1	0.932781	0.0672195
ASTE014605	1	0.802385	0.197615
ASTE014911	1	0.977193	0.0228067
ASTE014273	1	0.915458	0.0845421
ASTE014213	1	0.888969	0.111031
ASTE014710	1	0.534252	0.465748
ASTE015123	1	0.900095	0.0999052
ASTE014970	1	0.955697	0.0443031
ASTE014482	1	0.738828	0.261172
ASTE014519	1	0.873636	0.126364
ASTE014685	1	0.931981	0.0680192
ASTE014688	1	0.704605	0.295395
ASTE014566	1	0.968627	0.0313731
ASTE014360	1	0.924462	0.0755375
ASTE014216	1	0.967093	0.0329066
ASTE014266	1	0.6169	0.3831
ASTE014247	1	0.91882	0.0811796
ASTE015190	1	0.698793	0.301207
ASTE014595	1	0.92723	0.0727704
ASTE014173	1	0.754025	0.245975
ASTE014399	1	0.941417	0.0585829
ASTE014428	1	0.963997	0.0360025
ASTE014594	1	0.961223	0.0387771
ASTE014820	1	0.912561	0.0874389
ASTE015257	1	0.833988	0.166012
ASTE014936	1	0.977101	0.0228989
ASTE015141	1	0.572652	0.427348
ASTE015147	1	0.778225	0.221775
ASTE014846	1	0.750619	0.249381
ASTE015039	1	0.973536	0.0264637
ASTE015288	1	0.942033	0.0579665
ASTE014848	1	0.709086	0.290914
ASTE014798	1	0.972232	0.0277679
ASTE014052	1	0.624361	0.375639
ASTE015054	1	0.841562	0.158438
ASTE014785	1	0.620864	0.379136
ASTE014669	1	0.900357	0.0996429
ASTE014716	1	0.881599	0.118401
ASTE014314	1	0.876613	0.123387
ASTE014884	1	0.964835	0.035165
ASTE015023	1	0.97065	0.0293505
ASTE014883	1	0.782174	0.217826
ASTE014039	1	0.974448	0.0255524
ASTE015262	1	0.977245	0.0227546
ASTE014745	1	0.642865	0.357135
ASTE014324	1	0.744893	0.255107
ASTE015104	1	0.905981	0.0940187
ASTE014456	1	0.931443	0.0685572
ASTE014983	1	0.519175	0.480825
ASTE015282	1	0.662923	0.337077
ASTE014835	1	0.967882	0.0321182
ASTE014365	1	0.936195	0.0638045
ASTE014440	1	0.893025	0.106975
ASTE014362	1	0.887339	0.112661
ASTE014976	1	0.711066	0.288934
ASTE014060	1	0.962631	0.0373687
ASTE014121	1	0.887058	0.112942
ASTE014005	1	0.75162	0.24838
ASTE014067	1	0.972341	0.0276594
ASTE014750	1	0.880097	0.119903
ASTE015111	1	0.934981	0.0650188
ASTE014049	1	0.729291	0.270709
ASTE014959	1	0.903482	0.0965179
ASTE014319	1	0.975527	0.0244734
ASTE015281	1	0.640295	0.359705
ASTE014355	1	0.867011	0.132989
ASTE014116	1	0.976001	0.023999
ASTE014499	1	0.566584	0.433416
ASTE014813	1	0.949645	0.0503554
ASTE014094	1	0.63704	0.36296
ASTE014028	1	0.65777	0.34223
ASTE014579	1	0.913921	0.0860789
ASTE015107	1	0.958099	0.0419009
ASTE014339	1	0.97588	0.0241201
ASTE014462	1	0.961439	0.0385609
ASTE015220	1	0.977245	0.0227546
ASTE014146	1	0.873397	0.126603
ASTE014077	1	0.967487	0.032513
ASTE014495	1	0.956078	0.0439221
ASTE014760	1	0.971383	0.028617
ASTE014515	1	0.973213	0.0267871
ASTE014705	1	0.967104	0.0328959
ASTE014757	1	0.701249	0.298751
ASTE014621	1	0.778219	0.221781
ASTE014199	1	0.939945	0.0600549
ASTE014408	1	0.869121	0.130879
ASTE014331	1	0.61277	0.38723
ASTE015196	1	0.841871	0.158129
ASTE014892	1	0.940761	0.0592387
ASTE014550	1	0.922227	0.0777727
ASTE014259	1	0.977226	0.0227744
ASTE014054	1	0.766857	0.233143
ASTE014068	1	0.96658	0.0334196
ASTE014157	1	0.951407	0.0485929
ASTE015303	1	0.874367	0.125633
ASTE014202	1	0.509495	0.490505
ASTE014946	1	0.885687	0.114313
ASTE015169	1	0.975887	0.024113
ASTE014551	1	0.964648	0.0353522
ASTE015301	1	0.910488	0.0895118
ASTE014277	1	0.919592	0.0804076
ASTE014516	1	0.830621	0.169379
ASTE014735	1	0.974698	0.0253019
ASTE014899	1	0.943785	0.0562147
ASTE014511	1	0.935384	0.0646161
ASTE015300	1	0.777594	0.222406
ASTE014279	1	0.968026	0.0319743
ASTE014639	1	0.974051	0.0259494
ASTE015103	1	0.951836	0.0481641
ASTE014436	1	0.715069	0.284931
ASTE014296	1	0.927903	0.0720969
ASTE015306	1	0.977264	0.0227363
ASTE015002	1	0.821714	0.178286
ASTE014565	1	0.908877	0.0911227
ASTE014020	1	0.959958	0.0400416
ASTE014610	1	0.883186	0.116814
ASTE015186	1	0.860359	0.139641
ASTE014070	1	0.977099	0.0229009
ASTE014747	1	0.93916	0.0608403
ASTE014252	1	0.867204	0.132796
ASTE014530	1	0.689935	0.310065
ASTE014744	1	0.910267	0.0897327
ASTE015284	1	0.931486	0.0685139
ASTE015230	1	0.601592	0.398408
ASTE015137	1	0.929902	0.070098
ASTE014628	1	0.509495	0.490505
ASTE014061	1	0.967386	0.0326138
ASTE014109	1	0.97729	0.0227104
ASTE014822	1	0.975034	0.0249663
ASTE014035	1	0.893797	0.106203
ASTE014559	1	0.976445	0.0235552
ASTE014531	1	0.973049	0.0269512
ASTE014671	1	0.950374	0.049626
ASTE014013	1	0.891631	0.108369
ASTE014433	1	0.765736	0.234264
ASTE014135	1	0.969907	0.0300929
ASTE014274	1	0.958213	0.041787
ASTE014075	1	0.683959	0.316041
ASTE014074	1	0.649142	0.350858
ASTE014922	1	0.938933	0.0610668
ASTE014631	1	0.969431	0.0305691
ASTE014773	1	0.801872	0.198128
ASTE014783	1	0.795404	0.204596
ASTE014291	1	0.94808	0.0519203
ASTE015205	1	0.587609	0.412391
ASTE014829	1	0.955851	0.0441494
ASTE015092	1	0.792664	0.207336
ASTE014125	1	0.896571	0.103429
ASTE014528	1	0.940592	0.0594083
ASTE015271	1	0.5	0.5
ASTE014064	1	0.883741	0.116259
ASTE014683	1	0.973081	0.0269194
ASTE015047	1	0.947284	0.0527156
ASTE014979	1	0.852861	0.147139
ASTE015010	1	0.903982	0.0960178
ASTE015212	1	0.971146	0.0288542
ASTE015270	1	0.970395	0.0296051
ASTE014287	1	0.606266	0.393734
ASTE015118	1	0.731848	0.268152
ASTE014344	1	0.786483	0.213517
ASTE014351	1	0.953774	0.0462263
ASTE014731	1	0.91163	0.0883699
ASTE014134	1	0.79203	0.20797
ASTE014224	1	0.963997	0.0360026
ASTE014306	1	0.781034	0.218966
ASTE014475	1	0.825755	0.174245
ASTE014008	1	0.903577	0.0964233
ASTE014425	1	0.938498	0.0615022
ASTE014217	1	0.934594	0.0654061
ASTE014385	1	0.977099	0.0229009
ASTE014810	1	0.93889	0.0611104
ASTE014510	1	0.966357	0.0336434
ASTE014023	1	0.901613	0.0983868
ASTE015251	1	0.800474	0.199526
ASTE014300	1	0.973993	0.0260067
ASTE015159	1	0.971874	0.0281262
ASTE014407	1	0.975736	0.0242638
ASTE014489	1	0.793925	0.206075
ASTE014147	1	0.977242	0.0227575
ASTE014613	1	0.941659	0.0583408
ASTE014308	1	0.74188	0.25812
ASTE014423	1	0.925967	0.0740331
ASTE014006	1	0.939814	0.0601858
ASTE015035	1	0.612534	0.387466
ASTE014438	1	0.696146	0.303854
ASTE014714	1	0.671892	0.328108
ASTE014108	1	0.759478	0.240522
ASTE014951	1	0.932658	0.067342
ASTE014933	1	0.823457	0.176543
ASTE015175	1	0.96722	0.0327801
ASTE014411	1	0.746265	0.253735
ASTE014934	1	0.766542	0.233458
ASTE015239	1	0.924523	0.0754766
ASTE014964	1	0.970712	0.0292883
ASTE014007	1	0.657066	0.342934
ASTE014169	1	0.52418	0.47582
ASTE014241	1	0.881132	0.118868
ASTE015053	1	0.892851	0.107149
ASTE014397	1	0.944375	0.0556252
ASTE014699	1	0.621306	0.378694
ASTE014394	1	0.728872	0.271128
ASTE014904	1	0.975594	0.0244059
ASTE015029	1	0.7929	0.2071
ASTE014858	1	0.736391	0.263609
ASTE015073	1	0.544167	0.455833
ASTE014318	1	0.958642	0.0413577
ASTE014962	1	0.777078	0.222922
ASTE015131	1	0.779083	0.220917
ASTE014928	1	0.66756	0.33244
ASTE015022	1	0.854483	0.145517
ASTE014521	1	0.881625	0.118375
ASTE011797	1	0.770988	0.229012
ASTE014975	1	0.739329	0.260671
ASTE014893	1	0.976246	0.0237542
ASTE014143	1	0.94718	0.0528196
ASTE014458	1	0.890917	0.109083
ASTE015168	1	0.887145	0.112855
ASTE014570	1	0.582396	0.417604
ASTE014190	1	0.799049	0.200951
ASTE015037	1	0.703979	0.296021
ASTE014263	1	0.822827	0.177173
ASTE014119	1	0.809584	0.190416
ASTE015096	1	0.719376	0.280624
ASTE014149	1	0.5	0.5
ASTE014270	1	0.965962	0.0340384
ASTE014386	1	0.811953	0.188047
ASTE015059	1	0.824055	0.175945
ASTE015270	1	0.889717	0.110283
ASTE014571	1	0.977227	0.0227735
ASTE014601	1	0.952205	0.0477948
ASTE015003	1	0.962487	0.0375126
ASTE015125	1	0.734236	0.265764
ASTE014598	1	0.976659	0.0233411
ASTE015234	1	0.708111	0.291889
ASTE014549	1	0.949822	0.0501777
ASTE014767	1	0.972878	0.027122
ASTE014738	1	0.950568	0.0494321
ASTE014984	1	0.588419	0.411581
ASTE015207	1	0.914226	0.0857743
ASTE014512	1	0.938103	0.0618971
ASTE014890	1	0.702724	0.297276
ASTE014582	1	0.937972	0.0620275
ASTE014930	1	0.557181	0.442819
ASTE014454	1	0.671892	0.328108
ASTE015072	1	0.965355	0.034645
ASTE015055	1	0.97703	0.02297
ASTE014284	1	0.97539	0.02461
ASTE014853	1	0.596401	0.403599
ASTE014561	1	0.714464	0.285536
ASTE014527	1	0.847139	0.152861
ASTE014755	1	0.977245	0.0227546
ASTE014769	1	0.799041	0.200959
ASTE015113	1	0.943145	0.0568547
ASTE014435	1	0.972986	0.0270135
ASTE014859	1	0.88295	0.11705
ASTE014589	1	0.962554	0.0374459
ASTE014162	1	0.846016	0.153984
ASTE014943	1	0.871473	0.128527
ASTE014847	1	0.823974	0.176026
ASTE014947	1	0.937247	0.062753
ASTE014834	1	0.790375	0.209625
ASTE015236	1	0.974816	0.0251838
ASTE014563	1	0.977141	0.0228585
ASTE014695	1	0.85058	0.14942
ASTE014010	1	0.965488	0.0345118
ASTE014201	1	0.925313	0.0746866
ASTE014894	1	0.95176	0.0482403
ASTE015188	1	0.529213	0.470787
ASTE014676	1	0.918155	0.0818454
ASTE015142	1	0.971743	0.0282571
ASTE014903	1	0.908122	0.0918777
ASTE014604	1	0.541375	0.458625
ASTE014674	1	0.609812	0.390188
ASTE015276	1	0.944142	0.0558578
ASTE014585	1	0.953637	0.0463628
ASTE014793	1	0.529687	0.470313
ASTE014245	1	0.910054	0.0899458
ASTE014633	1	0.893542	0.106458
ASTE014822	1	0.783216	0.216784
ASTE014967	1	0.964501	0.0354994
ASTE014221	1	0.729258	0.270742
ASTE014786	1	0.538999	0.461001
ASTE014041	1	0.5	0.5
ASTE014708	1	0.897448	0.102552
ASTE014218	1	0.97426	0.0257401
ASTE014427	1	0.976015	0.0239848
ASTE014602	1	0.822718	0.177282
ASTE015007	1	0.942122	0.0578782
ASTE014790	1	0.89333	0.10667
ASTE015013	1	0.975792	0.0242081
ASTE014634	1	0.866406	0.133594
ASTE015117	1	0.680646	0.319354
ASTE014204	1	0.907926	0.0920744
ASTE015267	1	0.744836	0.255164
ASTE015112	1	0.960553	0.0394465
ASTE015245	1	0.938282	0.0617177
ASTE014509	1	0.51912	0.48088
ASTE014555	1	0.782433	0.217567
ASTE014269	1	0.928754	0.0712457
ASTE014095	1	0.719151	0.280849
ASTE014434	1	0.963145	0.0368545
ASTE015158	1	0.956099	0.0439007
ASTE014993	1	0.71998	0.28002
ASTE015140	1	0.851875	0.148125
ASTE014887	1	0.898307	0.101693
ASTE014015	1	0.949985	0.0500154
ASTE014048	1	0.83018	0.16982
ASTE015259	1	0.976709	0.0232906
ASTE015071	1	0.879605	0.120395
ASTE014334	1	0.975575	0.0244246
ASTE014072	1	0.971815	0.0281852
ASTE015102	1	0.700115	0.299885
ASTE014093	1	0.911603	0.0883973
ASTE014337	1	0.904926	0.0950741
ASTE015080	1	0.759834	0.240166
ASTE014107	1	0.971372	0.028628
ASTE014182	1	0.847134	0.152866
ASTE015211	1	0.937763	0.0622368
ASTE014043	1	0.940332	0.0596684
ASTE015012	1	0.521724	0.478276
ASTE015223	1	0.81831	0.18169
ASTE014380	1	0.968527	0.0314725
ASTE014431	1	0.890034	0.109966
ASTE014736	1	0.764895	0.235105
ASTE014644	1	0.763972	0.236028
ASTE014203	1	0.778924	0.221076
ASTE014659	1	0.972842	0.027158
ASTE014626	1	0.524662	0.475338
ASTE015198	1	0.796666	0.203334
ASTE014663	1	0.939353	0.0606473
ASTE014451	1	0.977189	0.0228107
ASTE014508	1	0.896211	0.103789
ASTE014104	1	0.967084	0.0329164
ASTE014952	1	0.549655	0.450345
ASTE014230	1	0.884955	0.115045
ASTE014159	1	0.975386	0.0246144
ASTE015068	1	0.678691	0.321309
ASTE014365	1	0.649798	0.350202
ASTE014801	1	0.819987	0.180013
ASTE014374	1	0.784687	0.215313
ASTE015178	1	0.9762	0.0237999
ASTE014083	1	0.969812	0.0301877
ASTE014367	1	0.75333	0.24667
ASTE014238	1	0.942047	0.057953
ASTE014450	1	0.974227	0.0257732
ASTE015299	1	0.726242	0.273758
ASTE015025	1	0.711307	0.288693
ASTE015269	1	0.97724	0.0227596
ASTE015219	1	0.972793	0.0272066
ASTE015132	1	0.966199	0.0338014
ASTE015278	1	0.860019	0.139981
ASTE014487	1	0.976503	0.0234972
ASTE014447	1	0.746558	0.253442
ASTE015201	1	0.77026	0.22974
ASTE014482	1	0.925339	0.0746611
ASTE015070	1	0.961424	0.038576
ASTE014453	1	0.557971	0.442029
ASTE015172	1	0.938841	0.0611589
ASTE014673	1	0.975671	0.0243288
ASTE014687	1	0.960362	0.0396379
ASTE014526	1	0.913077	0.0869232
ASTE014518	1	0.84547	0.15453
ASTE014789	1	0.973924	0.0260762
ASTE014089	1	0.861047	0.138953
ASTE014104	1	0.545385	0.454615
ASTE014136	1	0.972892	0.0271076
ASTE014469	1	0.924371	0.0756294
ASTE014552	1	0.931593	0.0684074
ASTE014764	1	0.948254	0.0517457
ASTE014935	1	0.858894	0.141106
ASTE014612	1	0.964649	0.035351
ASTE014212	1	0.96444	0.0355602
ASTE014619	1	0.939189	0.0608108
ASTE014448	1	0.96288	0.0371198
ASTE014888	1	0.887964	0.112036
ASTE015217	1	0.974608	0.0253917
ASTE014636	1	0.733937	0.266063
ASTE014110	1	0.953603	0.0463973
ASTE014990	1	0.904007	0.0959928
ASTE014542	1	0.860736	0.139264
ASTE014637	1	0.945503	0.0544972
ASTE014327	1	0.517832	0.482168
ASTE014600	1	0.946381	0.0536186
ASTE015243	1	0.908293	0.091707
ASTE014354	1	0.816212	0.183788
ASTE014393	1	0.961782	0.0382178
ASTE014857	1	0.874603	0.125397
ASTE015004	1	0.708354	0.291646
ASTE014307	1	0.900224	0.0997764
ASTE014536	1	0.808583	0.191417
ASTE014840	1	0.886523	0.113477
ASTE015307	1	0.970898	0.0291016
ASTE000426	-1	0.111686	0.888314
ASTE000731	-1	0.097318	0.902682
ASTE000639	-1	0.315007	0.684993
ASTE000280	-1	0.00774366	0.992256
ASTE000509	-1	0.11525	0.88475
ASTE000353	-1	0.0822358	0.917764
ASTE000342	-1	0.254691	0.745309
ASTE000163	-1	0.0181561	0.981844
ASTE000613	-1	0.0323023	0.967698
ASTE000594	-1	0.0497993	0.950201
ASTE000487	-1	0.124321	0.875679
ASTE000376	-1	0.393451	0.606549
ASTE000081	-1	0.257967	0.742033
ASTE000733	-1	0.0518015	0.948199
ASTE000191	-1	0.375417	0.624583
ASTE000235	-1	0.00689114	0.993109
ASTE000084	-1	0.178832	0.821168
ASTE000517	-1	0.283126	0.716874
ASTE000097	-1	0.231872	0.768128
ASTE000667	-1	0.0149833	0.985017
ASTE000497	-1	0.0786699	0.92133
ASTE000742	-1	0.455875	0.544125
ASTE000152	-1	0.343765	0.656235
ASTE000502	-1	0.0344498	0.96555
ASTE000442	-1	0.00522845	0.994772
ASTE000070	-1	0.216193	0.783807
ASTE000610	-1	0.076452	0.923548
ASTE000099	-1	1.11998e-05	0.999989
ASTE000026	-1	0.176862	0.823138
ASTE000112	-1	0.0399962	0.960004
ASTE000449	-1	0.0189036	0.981096
ASTE000166	-1	0.00854037	0.99146
ASTE000486	-1	0.0333446	0.966655
ASTE000223	-1	0.469011	0.530989
ASTE000722	-1	0.00319896	0.996801
ASTE000467	-1	0.275998	0.724002
ASTE000261	-1	0.0883106	0.911689
ASTE000073	-1	0.0345754	0.965425
ASTE000653	-1	0.0387815	0.961219
ASTE000567	-1	0.00522913	0.994771
ASTE000227	-1	0.00493202	0.995068
ASTE000391	-1	0.39267	0.60733
ASTE000031	-1	0.0323516	0.967648
ASTE000418	-1	0.199916	0.800084
ASTE000664	-1	3.74614e-07	1
ASTE000093	-1	0.0292944	0.970706
ASTE000231	-1	0.409922	0.590078
ASTE000350	-1	1.44695e-05	0.999986
ASTE000593	-1	0.0293026	0.970697
ASTE000229	-1	0.143201	0.856799
ASTE001446	-1	0.00929905	0.990701
ASTE001048	-1	0.0811895	0.91881
ASTE001209	-1	0.0650571	0.934943
ASTE000816	-1	0.0768557	0.923144
ASTE000895	-1	1.35768e-05	0.999986
ASTE001334	-1	0.0210876	0.978912
ASTE000845	-1	0.137303	0.862697
ASTE001189	-1	0.18139	0.81861
ASTE001487	-1	0.00650192	0.993498
ASTE001278	-1	0.425844	0.574156
ASTE001247	-1	0.166874	0.833126
ASTE001417	-1	0.0734895	0.926511
ASTE001519	-1	0.0380602	0.96194
ASTE000964	-1	0.00532614	0.994674
ASTE001019	-1	0.0366697	0.96333
ASTE001451	-1	0.237528	0.762472
ASTE001052	-1	0.164253	0.835747
ASTE001032	-1	0.119928	0.880072
ASTE000868	-1	0.00510908	0.994891
ASTE001204	-1	0.291135	0.708865
ASTE001461	-1	0.0837606	0.916239
ASTE001368	-1	0.386406	0.613594
ASTE001276	-1	0.0101854	0.989815
ASTE001613	-1	0.332995	0.667005
ASTE001187	-1	0.0946489	0.905351
ASTE001066	-1	1.1444e-05	0.999989
ASTE001315	-1	0.0178678	0.982132
ASTE001176	-1	0.00547703	0.994523
ASTE000931	-1	0.0424459	0.957554
ASTE001603	-1	0.0837511	0.916249
ASTE001566	-1	0.0156133	0.984387
ASTE001065	-1	0.00814795	0.991852
ASTE001135	-1	0.287779	0.712221
ASTE001072	-1	0.0499056	0.950094
ASTE001223	-1	0.143078	0.856922
ASTE001143	-1	0.0555039	0.944496
ASTE000975	-1	0.38749	0.61251
ASTE001179	-1	0.121897	0.878103
ASTE001069	-1	0.0179615	0.982038
ASTE001477	-1	0.0304437	0.969556
ASTE000761	-1	0.00302266	0.996977
ASTE001386	-1	0.267708	0.732292
ASTE000935	-1	7.79329e-06	0.999992
ASTE001119	-1	0.14486	0.85514
ASTE001074	-1	0.0581927	0.941807
ASTE001540	-1	0.0337865	0.966214
ASTE000858	-1	0.470899	0.529101
ASTE000819	-1	0.0580637	0.941936
ASTE001583	-1	6.07396e-07	0.999999
ASTE001318	-1	0.453126	0.546874
ASTE000828	-1	0.0156063	0.984394
ASTE001765	-1	0.0540773	0.945923
ASTE002145	-1	0.0375325	0.962467
ASTE001767	-1	0.0775893	0.922411
ASTE002805	-1	4.81711e-06	0.999995
ASTE001808	-1	4.6699e-06	0.999995
ASTE002722	-1	0.23093	0.76907
ASTE002669	-1	0.0232233	0.976777
ASTE001827	-1	5.1294e-06	0.999995
ASTE002681	-1	0.267741	0.732259
ASTE002383	-1	0.470885	0.529115
ASTE002596	-1	7.46496e-06	0.999993
ASTE002118	-1	0.29509	0.70491
ASTE002385	-1	0.0169358	0.983064
ASTE002016	-1	0.0529138	0.947086
ASTE002766	-1	0.0467529	0.953247
ASTE001946	-1	3.78354e-07	1
ASTE002350	-1	0.106979	0.893021
ASTE001867	-1	1.57725e-06	0.999998
ASTE001933	-1	0.104745	0.895255
ASTE001675	-1	0.167966	0.832034
ASTE002729	-1	0.484125	0.515875
ASTE001671	-1	0.0085036	0.991496
ASTE002841	-1	0.478187	0.521813
ASTE002185	-1	0.299383	0.700617
ASTE001821	-1	0.232522	0.767478
ASTE002008	-1	0.357643	0.642357
ASTE001970	-1	0.00439778	0.995602
ASTE001952	-1	0.0429489	0.957051
ASTE001968	-1	0.0471414	0.952859
ASTE002660	-1	0.258427	0.741573
ASTE001751	-1	2.44879e-07	1
ASTE001747	-1	0.115737	0.884263
ASTE002361	-1	0.129456	0.870544
ASTE002055	-1	0.195707	0.804293
ASTE002018	-1	0.129345	0.870655
ASTE002747	-1	0.38032	0.61968
ASTE002430	-1	0.407734	0.592266
ASTE002769	-1	5.89222e-06	0.999994
ASTE001966	-1	0.0816607	0.918339
ASTE002186	-1	0.0804112	0.919589
ASTE002940	-1	0.0283209	0.971679
ASTE001927	-1	0.206081	0.793919
ASTE002428	-1	0.115612	0.884388
ASTE002641	-1	0.0511811	0.948819
ASTE002447	-1	0.00627808	0.993722
ASTE002092	-1	0.0266195	0.973381
ASTE002453	-1	0.0133639	0.986636
ASTE002396	-1	0.0179635	0.982036
ASTE002043	-1	0.348173	0.651827
ASTE002698	-1	0.348143	0.651857
ASTE002580	-1	0.297207	0.702793
ASTE002513	-1	0.0638524	0.936148
ASTE002863	-1	0.0318915	0.968108
ASTE002789	-1	0.3529	0.6471
ASTE001796	-1	0.378889	0.621111
ASTE002333	-1	0.475732	0.524268
ASTE002899	-1	0.239312	0.760688
ASTE002168	-1	0.00293624	0.997064
ASTE001763	-1	0.172619	0.827381
ASTE001899	-1	0.0838924	0.916108
ASTE002716	-1	0.015975	0.984025
ASTE002356	-1	0.0121342	0.987866
ASTE001976	-1	0.0132645	0.986736
ASTE001882	-1	0.485842	0.514158
ASTE002965	-1	0.358191	0.641809
ASTE002483	-1	0.1143	0.8857
ASTE001639	-1	0.00294534	0.997055
ASTE002929	-1	0.0416413	0.958359
ASTE002429	-1	0.00699368	0.993006
ASTE002916	-1	0.244378	0.755622
ASTE002654	-1	0.318109	0.681891
ASTE002582	-1	0.342342	0.657658
ASTE002194	-1	0.00438401	0.995616
ASTE002534	-1	0.0162361	0.983764
ASTE001633	-1	0.350617	0.649383
ASTE001994	-1	0.00284144	0.997159
ASTE002657	-1	0.0350388	0.964961
ASTE002889	-1	0.240032	0.759968
ASTE002314	-1	0.411005	0.588995
ASTE002486	-1	0.07405	0.92595
ASTE002075	-1	0.00407041	0.99593
ASTE002210	-1	0.410213	0.589787
ASTE002019	-1	0.0736177	0.926382
ASTE002745	-1	0.11707	0.88293
ASTE001983	-1	0.0855966	0.914403
ASTE002489	-1	0.430843	0.569157
ASTE002710	-1	0.374144	0.625856
ASTE002197	-1	1.18541e-05	0.999988
ASTE002755	-1	0.0186672	0.981333
ASTE002813	-1	0.0191534	0.980847
ASTE002417	-1	0.0317845	0.968216
ASTE002443	-1	0.00487614	0.995124
ASTE002871	-1	0.00690103	0.993099
ASTE002498	-1	0.261719	0.738281
ASTE002613	-1	0.183595	0.816405
ASTE001742	-1	0.0032015	0.996798
ASTE002555	-1	0.105246	0.894754
ASTE002634	-1	0.213666	0.786334
ASTE001752	-1	0.182723	0.817277
ASTE002239	-1	0.0705572	0.929443
ASTE002567	-1	0.0929967	0.907003
ASTE001848	-1	1.56327e-05	0.999984
ASTE002413	-1	0.00807543	0.991925
ASTE005637	-1	0.0378158	0.962184
ASTE003246	-1	0.0655865	0.934413
ASTE005239	-1	0.10628	0.89372
ASTE004777	-1	0.0827678	0.917232
ASTE003619	-1	0.00516184	0.994838
ASTE004221	-1	0.0323618	0.967638
ASTE004696	-1	0.0489423	0.951058
ASTE005506	-1	0.0424757	0.957524
ASTE004635	-1	0.0071718	0.992828
ASTE003713	-1	0.0163217	0.983678
ASTE005264	-1	0.0253605	0.97464
ASTE003082	-1	7.84029e-06	0.999992
ASTE003667	-1	0.197151	0.802849
ASTE005611	-1	0.453741	0.546259
ASTE004297	-1	6.06817e-06	0.999994
ASTE005313	-1	0.243654	0.756346
ASTE004703	-1	0.285918	0.714082
ASTE004988	-1	0.0489677	0.951032
ASTE005872	-1	4.15213e-06	0.999996
ASTE005125	-1	0.338697	0.661303
ASTE005838	-1	0.283224	0.716776
ASTE004650	-1	0.00953403	0.990466
ASTE005539	-1	0.0100294	0.989971
ASTE003350	-1	0.0116395	0.988361
ASTE003081	-1	0.00927987	0.99072
ASTE005060	-1	0.0212198	0.97878
ASTE003647	-1	0.0300652	0.969935
ASTE003249	-1	0.219434	0.780566
ASTE004905	-1	0.457382	0.542618
ASTE004938	-1	9.12935e-07	0.999999
ASTE003423	-1	0.44567	0.55433
ASTE005850	-1	0.00999418	0.990006
ASTE005654	-1	0.153036	0.846964
ASTE004329	-1	0.189501	0.810499
ASTE005086	-1	0.0547949	0.945205
ASTE005761	-1	0.134756	0.865244
ASTE003781	-1	0.439065	0.560935
ASTE003151	-1	0.199453	0.800547
ASTE005373	-1	0.00328549	0.996715
ASTE004173	-1	0.468737	0.531263
ASTE003388	-1	0.0521867	0.947813
ASTE004108	-1	0.0923378	0.907662
ASTE004356	-1	0.278809	0.721191
ASTE005089	-1	0.171125	0.828875
ASTE005673	-1	0.00887608	0.991124
ASTE004821	-1	0.0279359	0.972064
ASTE004652	-1	0.0409062	0.959094
ASTE005261	-1	0.0209603	0.97904
ASTE003398	-1	0.0307525	0.969248
ASTE004002	-1	0.0462131	0.953787
ASTE005359	-1	0.0223211	0.977679
ASTE005811	-1	0.00918705	0.990813
ASTE004655	-1	0.165896	0.834104
ASTE005776	-1	0.152559	0.847441
ASTE003529	-1	0.0320534	0.967947
ASTE005921	-1	0.00973987	0.99026
ASTE003343	-1	0.118168	0.881832
ASTE005133	-1	0.0144591	0.985541
ASTE003603	-1	0.011177	0.988823
ASTE005625	-1	0.0478397	0.95216
ASTE005623	-1	0.037507	0.962493
ASTE004618	-1	0.0228522	0.977148
ASTE005360	-1	0.0463092	0.953691
ASTE005992	-1	0.359335	0.640665
ASTE003972	-1	0.0106591	0.989341
ASTE004468	-1	0.209102	0.790898
ASTE004921	-1	0.119635	0.880365
ASTE005114	-1	0.0347987	0.965201
ASTE004745	-1	0.103051	0.896949
ASTE003642	-1	0.00342903	0.996571
ASTE003457	-1	0.0192954	0.980705
ASTE005399	-1	0.0385236	0.961476
ASTE003802	-1	0.130925	0.869075
ASTE005303	-1	0.00799903	0.992001
ASTE004073	-1	8.97394e-07	0.999999
ASTE005841	-1	0.40611	0.59389
ASTE004388	-1	0.0129794	0.987021
ASTE002988	-1	0.00818123	0.991819
ASTE003759	-1	0.00272907	0.997271
ASTE005821	-1	0.233681	0.766319
ASTE004934	-1	0.0978626	0.902137
ASTE005311	-1	0.0285863	0.971414
ASTE003480	-1	3.73364e-06	0.999996
ASTE004080	-1	0.0328559	0.967144
ASTE003705	-1	0.00652431	0.993476
ASTE004911	-1	2.43736e-06	0.999998
ASTE004309	-1	3.85339e-06	0.999996
ASTE003361	-1	0.0124999	0.9875
ASTE004093	-1	0.17196	0.82804
ASTE003248	-1	0.26207	0.73793
ASTE004293	-1	0.0146323	0.985368
ASTE004884	-1	0.327096	0.672904
ASTE004125	-1	0.00551925	0.994481
ASTE004610	-1	0.0340052	0.965995
ASTE005400	-1	0.248281	0.751719
ASTE005591	-1	0.0318948	0.968105
ASTE004330	-1	0.0144633	0.985537
ASTE005052	-1	0.402837	0.597163
ASTE004838	-1	0.101959	0.898041
ASTE004547	-1	0.00301132	0.996989
ASTE004713	-1	0.00771042	0.99229
ASTE004951	-1	0.0119428	0.988057
ASTE003229	-1	0.0121897	0.98781
ASTE004895	-1	0.00307972	0.99692
ASTE005422	-1	0.218302	0.781698
ASTE005534	-1	0.0105016	0.989498
ASTE004778	-1	0.0302055	0.969794
ASTE004751	-1	0.019165	0.980835
ASTE005336	-1	0.160263	0.839737
ASTE003039	-1	2.86171e-06	0.999997
ASTE003264	-1	0.0828074	0.917193
ASTE005742	-1	0.098773	0.901227
ASTE004863	-1	0.0526906	0.947309
ASTE003722	-1	0.0135145	0.986485
ASTE003215	-1	0.0211485	0.978852
ASTE004424	-1	6.82462e-06	0.999993
ASTE004331	-1	0.0677189	0.932281
ASTE003831	-1	0.0501379	0.949862
ASTE005443	-1	0.0477437	0.952256
ASTE005561	-1	0.179313	0.820687
ASTE003874	-1	0.0781089	0.921891
ASTE005260	-1	0.0875355	0.912464
ASTE005943	-1	0.0197118	0.980288
ASTE005848	-1	0.133895	0.866105
ASTE005622	-1	0.0614058	0.938594
ASTE003905	-1	0.0042031	0.995797
ASTE003913	-1	0.0131828	0.986817
ASTE003778	-1	0.0101832	0.989817
ASTE004470	-1	0.0131409	0.986859
ASTE004277	-1	0.00725343	0.992747
ASTE005596	-1	0.170905	0.829095
ASTE003515	-1	0.00903663	0.990963
ASTE005653	-1	0.441283	0.558717
ASTE005557	-1	0.0260468	0.973953
ASTE005361	-1	0.105762	0.894238
ASTE005255	-1	0.0516477	0.948352
ASTE005139	-1	0.179399	0.820601
ASTE003822	-1	0.103053	0.896947
ASTE005083	-1	0.00580585	0.994194
ASTE004540	-1	0.022674	0.977326
ASTE005521	-1	0.262985	0.737015
ASTE003506	-1	0.0323203	0.96768
ASTE005633	-1	0.351174	0.648826
ASTE005085	-1	0.0861083	0.913892
ASTE005453	-1	0.00765673	0.992343
ASTE004665	-1	0.206248	0.793752
ASTE004782	-1	0.0263214	0.973679
ASTE003485	-1	0.149705	0.850295
ASTE004545	-1	0.152111	0.847889
ASTE003683	-1	0.237421	0.762579
ASTE004866	-1	0.180513	0.819487
ASTE005312	-1	0.109756	0.890244
ASTE003583	-1	0.0290049	0.970995
ASTE003287	-1	0.00266237	0.997338
ASTE004126	-1	0.0164122	0.983588
ASTE005558	-1	5.48158e-06	0.999995
ASTE003217	-1	1.90976e-05	0.999981
ASTE005810	-1	0.158523	0.841477
ASTE003711	-1	0.0118749	0.988125
ASTE004458	-1	0.233788	0.766212
ASTE003460	-1	0.0465325	0.953468
ASTE004307	-1	0.471399	0.528601
ASTE005595	-1	0.0325155	0.967484
ASTE003641	-1	0.237936	0.762064
ASTE002987	-1	0.031674	0.968326
ASTE005474	-1	0.0181457	0.981854
ASTE005310	-1	0.0307055	0.969295
ASTE005262	-1	0.0071647	0.992835
ASTE005082	-1	0.0160779	0.983922
ASTE005135	-1	1.07758e-06	0.999999
ASTE005844	-1	0.337202	0.662798
ASTE004054	-1	0.081266	0.918734
ASTE005719	-1	0.104766	0.895234
ASTE005588	-1	0.37073	0.62927
ASTE004750	-1	0.11261	0.88739
ASTE004116	-1	0.287085	0.712915
ASTE004779	-1	0.120048	0.879952
ASTE004199	-1	0.270838	0.729162
ASTE004305	-1	0.147376	0.852624
ASTE005824	-1	0.479596	0.520404
ASTE003600	-1	0.0201192	0.979881
ASTE004492	-1	0.00638169	0.993618
ASTE004820	-1	0.257704	0.742296
ASTE005150	-1	0.169626	0.830374
ASTE003866	-1	0.108599	0.891401
ASTE004266	-1	0.00557477	0.994425
ASTE006167	-1	0.016648	0.983352
ASTE006491	-1	0.0139379	0.986062
ASTE006171	-1	0.270702	0.729298
ASTE007321	-1	0.0044463	0.995554
ASTE008110	-1	0.055259	0.944741
ASTE008605	-1	0.0953184	0.904682
ASTE010492	-1	0.198146	0.801854
ASTE008602	-1	0.0554609	0.944539
ASTE006729	-1	0.236048	0.763952
ASTE007681	-1	0.00483886	0.995161
ASTE011353	-1	0.0190971	0.980903
ASTE009284	-1	0.0907504	0.90925
ASTE006995	-1	0.108912	0.891088
ASTE010233	-1	0.00842015	0.99158
ASTE010141	-1	0.37953	0.62047
ASTE008503	-1	0.447116	0.552884
ASTE011364	-1	0.33728	0.66272
ASTE007839	-1	0.0829136	0.917086
ASTE006619	-1	0.252606	0.747394
ASTE011520	-1	0.138968	0.861032
ASTE009591	-1	0.421991	0.578009
ASTE008771	-1	0.110236	0.889764
ASTE008082	-1	1.91669e-05	0.999981
ASTE011781	-1	0.230928	0.769072
ASTE011771	-1	5.64997e-07	0.999999
ASTE008475	-1	0.364291	0.635709
ASTE008458	-1	0.279431	0.720569
ASTE008101	-1	0.286703	0.713297
ASTE007692	-1	0.0117342	0.988266
ASTE006849	-1	0.321862	0.678138
ASTE010769	-1	0.0620302	0.93797
ASTE011753	-1	0.0557976	0.944202
ASTE007759	-1	0.0831215	0.916878
ASTE007208	-1	0.00616025	0.99384
ASTE007559	-1	0.0110289	0.988971
ASTE007354	-1	0.0941147	0.905885
ASTE006379	-1	0.330148	0.669852
ASTE006709	-1	0.0243086	0.975691
ASTE009321	-1	0.0407116	0.959288
ASTE008739	-1	0.31057	0.68943
ASTE011669	-1	0.0107839	0.989216
ASTE008351	-1	0.00831415	0.991686
ASTE009757	-1	0.00613923	0.993861
ASTE006968	-1	0.0599624	0.940038
ASTE007304	-1	0.184396	0.815604
ASTE011478	-1	0.0313184	0.968682
ASTE009915	-1	0.0140329	0.985967
ASTE008393	-1	0.00329967	0.9967
ASTE007829	-1	0.00359842	0.996402
ASTE010173	-1	0.0540495	0.945951
ASTE009780	-1	0.038694	0.961306
ASTE006597	-1	0.0152016	0.984798
ASTE010356	-1	0.121862	0.878138
ASTE009918	-1	0.0131712	0.986829
ASTE009455	-1	0.222964	0.777036
ASTE007151	-1	0.00896801	0.991032
ASTE009972	-1	0.0138757	0.986124
ASTE011282	-1	0.31531	0.68469
ASTE011002	-1	0.0396277	0.960372
ASTE006844	-1	0.00573407	0.994266
ASTE011710	-1	0.0490634	0.950937
ASTE008431	-1	1.00689e-05	0.99999
ASTE010874	-1	0.0435905	0.956409
ASTE008084	-1	0.248747	0.751253
ASTE010316	-1	0.0124698	0.98753
ASTE006598	-1	0.485185	0.514815
ASTE008252	-1	0.0559629	0.944037
ASTE011155	-1	0.101774	0.898226
ASTE010228	-1	0.00583501	0.994165
ASTE007462	-1	0.0344059	0.965594
ASTE010502	-1	0.0761937	0.923806
ASTE009090	-1	0.353604	0.646396
ASTE006666	-1	1.0949e-05	0.999989
ASTE011755	-1	0.373143	0.626857
ASTE006453	-1	1.59753e-05	0.999984
ASTE007814	-1	0.220338	0.779662
ASTE008585	-1	0.0357515	0.964249
ASTE007579	-1	0.0545537	0.945446
ASTE009711	-1	0.0156406	0.984359
ASTE009744	-1	0.0389821	0.961018
ASTE006673	-1	0.043161	0.956839
ASTE010082	-1	0.0134095	0.986591
ASTE011784	-1	0.0107899	0.98921
ASTE011030	-1	0.0191839	0.980816
ASTE006115	-1	0.100325	0.899675
ASTE011033	-1	1.10324e-05	0.999989
ASTE006594	-1	0.454119	0.545881
ASTE011682	-1	7.28664e-06	0.999993
ASTE008382	-1	0.440746	0.559254
ASTE006582	-1	0.321538	0.678462
ASTE011191	-1	0.0146813	0.985319
ASTE010072	-1	1.31697e-05	0.999987
ASTE010768	-1	0.218861	0.781139
ASTE010122	-1	0.00608919	0.993911
ASTE008981	-1	0.246856	0.753144
ASTE007491	-1	0.407187	0.592813
ASTE011758	-1	0.0851958	0.914804
ASTE011564	-1	0.0540789	0.945921
ASTE008112	-1	0.249496	0.750504
ASTE011533	-1	1.35401e-05	0.999986
ASTE009862	-1	0.0307521	0.969248
ASTE011761	-1	0.00439584	0.995604
ASTE011397	-1	1.98334e-06	0.999998
ASTE007036	-1	0.339682	0.660318
ASTE009595	-1	1.71102e-05	0.999983
ASTE011031	-1	0.0906441	0.909356
ASTE009799	-1	0.0057811	0.994219
ASTE009008	-1	0.0104253	0.989575
ASTE008183	-1	0.0605922	0.939408
ASTE011374	-1	0.00945609	0.990544
ASTE006114	-1	0.023466	0.976534
ASTE009876	-1	0.109724	0.890276
ASTE011585	-1	0.0294544	0.970546
ASTE007562	-1	0.0778461	0.922154
ASTE010463	-1	0.0798811	0.920119
ASTE011441	-1	2.9307e-06	0.999997
ASTE010431	-1	0.208333	0.791667
ASTE011476	-1	0.123422	0.876578
ASTE011122	-1	0.230566	0.769434
ASTE011625	-1	0.020968	0.979032
ASTE011501	-1	0.241577	0.758423
ASTE008862	-1	6.91316e-06	0.999993
ASTE010404	-1	0.13493	0.86507
ASTE009671	-1	0.352065	0.647935
ASTE009437	-1	0.024848	0.975152
ASTE010734	-1	0.0556816	0.944318
ASTE011189	-1	0.199191	0.800809
ASTE010884	-1	0.00918883	0.990811
ASTE010178	-1	0.0512017	0.948798
ASTE009120	-1	0.0272492	0.972751
ASTE011658	-1	0.352458	0.647542
ASTE010308	-1	0.101438	0.898562
ASTE007146	-1	0.118419	0.881581
ASTE007530	-1	0.0819162	0.918084
ASTE009738	-1	0.00688652	0.993113
ASTE006485	-1	0.0151752	0.984825
ASTE006869	-1	0.0306118	0.969388
ASTE009232	-1	0.00609029	0.99391
ASTE009685	-1	0.103743	0.896257
ASTE007832	-1	0.00862091	0.991379
ASTE007810	-1	0.0257459	0.974254
ASTE011787	-1	0.0124999	0.9875
ASTE006846	-1	0.296572	0.703428
ASTE006563	-1	0.10769	0.89231
ASTE008421	-1	0.0900179	0.909982
ASTE008234	-1	1.22911e-05	0.999988
ASTE008232	-1	0.00278832	0.997212
ASTE011783	-1	0.00613909	0.993861
ASTE009028	-1	0.352424	0.647576
ASTE008508	-1	0.329824	0.670176
ASTE006442	-1	0.0615604	0.93844
ASTE006654	-1	6.29708e-07	0.999999
ASTE007463	-1	1.72716e-05	0.999983
ASTE008677	-1	0.464986	0.535014
ASTE006825	-1	0.0354276	0.964572
ASTE010704	-1	0.0195624	0.980438
ASTE010201	-1	0.0558349	0.944165
ASTE006490	-1	0.422064	0.577936
ASTE007350	-1	0.0222438	0.977756
ASTE010511	-1	0.355332	0.644668
ASTE010096	-1	0.0577985	0.942202
ASTE007054	-1	0.021925	0.978075
ASTE007576	-1	0.106551	0.893449
ASTE006798	-1	0.226645	0.773355
ASTE009400	-1	1.82239e-05	0.999982
ASTE009247	-1	0.121632	0.878368
ASTE006202	-1	0.339108	0.660892
ASTE008800	-1	0.103341	0.896659
ASTE008215	-1	0.0247879	0.975212
ASTE007643	-1	0.0558151	0.944185
ASTE010365	-1	0.00275077	0.997249
ASTE009592	-1	0.321067	0.678933
ASTE011406	-1	0.143933	0.856067
ASTE009970	-1	0.00770974	0.99229
ASTE007651	-1	0.492921	0.507079
ASTE007336	-1	0.0376639	0.962336
ASTE009879	-1	0.0710791	0.928921
ASTE009047	-1	0.151457	0.848543
ASTE008288	-1	4.47061e-06	0.999996
ASTE008418	-1	0.0314834	0.968517
ASTE010232	-1	0.0480203	0.95198
ASTE008556	-1	0.00918463	0.990815
ASTE008460	-1	0.0199313	0.980069
ASTE006360	-1	0.187919	0.812081
ASTE011654	-1	0.0161986	0.983801
ASTE008108	-1	0.118586	0.881414
ASTE007830	-1	0.417284	0.582716
ASTE007524	-1	0.012606	0.987394
ASTE006248	-1	0.164861	0.835139
ASTE008395	-1	0.210785	0.789215
ASTE006557	-1	0.0665995	0.9334
ASTE010284	-1	0.155204	0.844796
ASTE011425	-1	0.478321	0.521679
ASTE007245	-1	0.0483706	0.951629
ASTE008250	-1	0.00597427	0.994026
ASTE006571	-1	0.00476507	0.995235
ASTE006176	-1	0.010375	0.989625
ASTE009735	-1	0.178847	0.821153
ASTE008595	-1	0.0845137	0.915486
ASTE008482	-1	0.276471	0.723529
ASTE009235	-1	1.43568e-06	0.999999
ASTE010820	-1	0.0163824	0.983618
ASTE009910	-1	1.49632e-05	0.999985
ASTE010046	-1	0.38434	0.61566
ASTE009554	-1	0.313508	0.686492
ASTE008962	-1	0.102865	0.897135
ASTE010486	-1	0.192474	0.807526
ASTE009268	-1	0.448619	0.551381
ASTE006765	-1	0.104256	0.895744
ASTE007848	-1	0.0797976	0.920202
ASTE006945	-1	0.0132859	0.986714
ASTE011760	-1	0.0578941	0.942106
ASTE007550	-1	0.0235553	0.976445
ASTE006911	-1	0.312328	0.687672
ASTE006198	-1	0.0827595	0.91724
ASTE008279	-1	0.00427681	0.995723
ASTE009624	-1	0.00317203	0.996828
ASTE007541	-1	0.0733018	0.926698
ASTE008103	-1	0.00593356	0.994066
ASTE006256	-1	0.0522206	0.947779
ASTE006199	-1	0.0514755	0.948524
ASTE007090	-1	0.0471128	0.952887
ASTE009408	-1	0.0134032	0.986597
ASTE010066	-1	0.00739136	0.992609
ASTE008105	-1	0.0201537	0.979846
ASTE006640	-1	0.453682	0.546318
ASTE011405	-1	0.00507566	0.994924
ASTE008180	-1	0.0412037	0.958796
ASTE011253	-1	0.00459525	0.995405
ASTE011759	-1	0.453022	0.546978
ASTE011584	-1	0.237887	0.762113
ASTE009115	-1	0.4076	0.5924
ASTE009373	-1	0.31762	0.68238
ASTE007637	-1	0.0246078	0.975392
ASTE009756	-1	0.0148775	0.985123
[truncated: 518 more rows]

## Sheet: PPP
PPP pathway SVM prediction
Anopheles stephensi gene Id	Prediction	Positive prediction score	Negative prediction score
ASTE010425	1	0.70896	0.29104
ASTE011313	1	0.74397	0.25603
ASTE009196	1	0.565715	0.434285
ASTE014307	1	0.726777	0.273223
ASTE014262	1	0.722069	0.277931
ASTE015177	1	0.782144	0.217856
ASTE014465	1	0.805562	0.194438
ASTE015178	1	0.64811	0.35189
ASTE014018	1	0.657599	0.342401
ASTE014778	1	0.761159	0.238841
ASTE015262	1	0.695959	0.304041
ASTE015220	1	0.598576	0.401424
ASTE014147	1	0.517367	0.482633
ASTE014755	1	0.832742	0.167258
ASTE000426	-1	0.00787664	0.992123
ASTE000168	-1	0.0117209	0.988279
ASTE000731	-1	0.00542561	0.994574
ASTE000639	-1	0.00657174	0.993428
ASTE000280	-1	0.00582283	0.994177
ASTE000509	-1	0.006199	0.993801
ASTE000536	-1	0.024458	0.975542
ASTE000353	-1	0.00784095	0.992159
ASTE000342	-1	0.0086243	0.991376
ASTE000163	-1	0.00494648	0.995054
ASTE000624	-1	0.0265527	0.973447
ASTE000613	-1	0.0074129	0.992587
ASTE000594	-1	0.00544068	0.994559
ASTE000487	-1	0.00632762	0.993672
ASTE000376	-1	0.00723942	0.992761
ASTE000081	-1	0.00669835	0.993302
ASTE000733	-1	0.00722563	0.992774
ASTE000191	-1	0.00805897	0.991941
ASTE000235	-1	0.00498362	0.995016
ASTE000084	-1	0.0059588	0.994041
ASTE000516	-1	0.00857717	0.991423
ASTE000517	-1	0.00854478	0.991455
ASTE000097	-1	0.00667767	0.993322
ASTE000667	-1	0.00543297	0.994567
ASTE000718	-1	0.0165123	0.983488
ASTE000497	-1	0.00633137	0.993669
ASTE000742	-1	0.0125687	0.987431
ASTE000152	-1	0.00856241	0.991438
ASTE000502	-1	0.00758893	0.992411
ASTE000442	-1	0.00539823	0.994602
ASTE000070	-1	0.00659216	0.993408
ASTE000610	-1	0.00692274	0.993077
ASTE000099	-1	0.00497955	0.99502
ASTE000428	-1	0.0292427	0.970757
ASTE000026	-1	0.00843996	0.99156
ASTE000192	-1	0.017661	0.982339
ASTE000112	-1	0.00568689	0.994313
ASTE000638	-1	0.0107395	0.98926
ASTE000449	-1	0.00611536	0.993885
ASTE000166	-1	0.00403727	0.995963
ASTE000486	-1	0.00592855	0.994071
ASTE000512	-1	0.0153289	0.984671
ASTE000293	-1	0.0312377	0.968762
ASTE000223	-1	0.00925234	0.990748
ASTE000722	-1	0.00503243	0.994968
ASTE000467	-1	0.00921834	0.990782
ASTE000544	-1	0.0175861	0.982414
ASTE000261	-1	0.00740203	0.992598
ASTE000073	-1	0.00419551	0.995804
ASTE000262	-1	0.0485548	0.951445
ASTE000270	-1	0.0150569	0.984943
ASTE000653	-1	0.00591837	0.994082
ASTE000567	-1	0.00466431	0.995336
ASTE000227	-1	0.00507173	0.994928
ASTE000640	-1	0.00864088	0.991359
ASTE000391	-1	0.00812127	0.991879
ASTE000031	-1	0.00643513	0.993565
ASTE000418	-1	0.00955153	0.990448
ASTE000664	-1	0.00450952	0.99549
ASTE000093	-1	0.00516588	0.994834
ASTE000725	-1	0.0101086	0.989891
ASTE000231	-1	0.00935882	0.990641
ASTE000350	-1	0.00563506	0.994365
ASTE000507	-1	0.00850038	0.9915
ASTE000593	-1	0.00486888	0.995131
ASTE000316	-1	0.0080506	0.991949
ASTE000257	-1	0.0137565	0.986244
ASTE000229	-1	0.00871926	0.991281
ASTE000585	-1	0.0106193	0.989381
ASTE000623	-1	0.0219027	0.978097
ASTE001446	-1	0.0055881	0.994412
ASTE001048	-1	0.00946177	0.990538
ASTE001209	-1	0.0076524	0.992348
ASTE001301	-1	0.0165958	0.983404
ASTE000816	-1	0.00604698	0.993953
ASTE001005	-1	0.0107891	0.989211
ASTE001199	-1	0.0171323	0.982868
ASTE000895	-1	0.0047145	0.995286
ASTE001334	-1	0.00506214	0.994938
ASTE000845	-1	0.00677217	0.993228
ASTE000905	-1	0.00799219	0.992008
ASTE001189	-1	0.00602286	0.993977
ASTE001487	-1	0.00464172	0.995358
ASTE001278	-1	0.00870142	0.991299
ASTE001247	-1	0.00634208	0.993658
ASTE001120	-1	0.0657174	0.934283
ASTE001417	-1	0.00750028	0.9925
ASTE001218	-1	0.0173643	0.982636
ASTE001519	-1	0.00569852	0.994301
ASTE000964	-1	0.00497158	0.995028
ASTE001019	-1	0.00576252	0.994237
ASTE001419	-1	0.0103675	0.989632
ASTE001513	-1	0.00979492	0.990205
ASTE001451	-1	0.0111919	0.988808
ASTE001052	-1	0.00559993	0.9944
ASTE000913	-1	0.0200817	0.979918
ASTE001572	-1	0.00742609	0.992574
ASTE001032	-1	0.00676952	0.99323
ASTE000868	-1	0.0049806	0.995019
ASTE001204	-1	0.00964119	0.990359
ASTE001461	-1	0.00577257	0.994227
ASTE001368	-1	0.00629869	0.993701
ASTE001488	-1	0.0064935	0.993507
ASTE001276	-1	0.00419113	0.995809
ASTE001613	-1	0.00716392	0.992836
ASTE000787	-1	0.0701435	0.929856
ASTE001187	-1	0.00536024	0.99464
ASTE001066	-1	0.00456753	0.995432
ASTE000818	-1	0.0114392	0.988561
ASTE001315	-1	0.00603116	0.993969
ASTE001282	-1	0.107322	0.892678
ASTE001176	-1	0.00485663	0.995143
ASTE000931	-1	0.00454257	0.995457
ASTE001603	-1	0.00706365	0.992936
ASTE001566	-1	0.00552067	0.994479
ASTE001065	-1	0.00429563	0.995704
ASTE001135	-1	0.00694928	0.993051
ASTE001231	-1	0.0126547	0.987345
ASTE001072	-1	0.00733029	0.99267
ASTE001223	-1	0.00633321	0.993667
ASTE001143	-1	0.00532485	0.994675
ASTE000975	-1	0.0126961	0.987304
ASTE001179	-1	0.00675932	0.993241
ASTE001069	-1	0.00496027	0.99504
ASTE001569	-1	0.014256	0.985744
ASTE001499	-1	0.0102348	0.989765
ASTE001477	-1	0.00626317	0.993737
ASTE000761	-1	0.00545329	0.994547
ASTE001386	-1	0.0067559	0.993244
ASTE001153	-1	0.0165472	0.983453
ASTE000935	-1	0.00433345	0.995667
ASTE001119	-1	0.00687844	0.993122
ASTE001074	-1	0.00692935	0.993071
ASTE001540	-1	0.00696985	0.99303
ASTE000858	-1	0.00720258	0.992797
ASTE001283	-1	0.288216	0.711784
ASTE000819	-1	0.006829	0.993171
ASTE001578	-1	0.0140551	0.985945
ASTE001583	-1	0.00472062	0.995279
ASTE001318	-1	0.00625939	0.993741
ASTE001523	-1	0.00681599	0.993184
ASTE000828	-1	0.00531604	0.994684
ASTE001765	-1	0.00635655	0.993643
ASTE002145	-1	0.00583113	0.994169
ASTE001767	-1	0.00731665	0.992683
ASTE002805	-1	0.00499077	0.995009
ASTE001892	-1	0.046743	0.953257
ASTE001808	-1	0.00495782	0.995042
ASTE002722	-1	0.00755502	0.992445
ASTE002669	-1	0.00586332	0.994137
ASTE001827	-1	0.0049435	0.995056
ASTE002681	-1	0.00744538	0.992555
ASTE002383	-1	0.00738384	0.992616
ASTE002257	-1	0.0357846	0.964215
ASTE002234	-1	0.072394	0.927606
ASTE002596	-1	0.00475036	0.99525
ASTE001896	-1	0.0232406	0.976759
ASTE001803	-1	0.0636061	0.936394
ASTE002118	-1	0.00940978	0.99059
ASTE002385	-1	0.00546462	0.994535
ASTE002016	-1	0.00542361	0.994576
ASTE002169	-1	0.00836738	0.991633
ASTE002766	-1	0.00715563	0.992844
ASTE002295	-1	0.0197672	0.980233
ASTE001946	-1	0.00413404	0.995866
ASTE001878	-1	0.0255716	0.974428
ASTE001807	-1	0.00834628	0.991654
ASTE002350	-1	0.00771539	0.992285
ASTE002545	-1	0.0715262	0.928474
ASTE001642	-1	0.00726901	0.992731
ASTE002553	-1	0.00937925	0.990621
ASTE001867	-1	0.00437366	0.995626
ASTE002888	-1	0.0163268	0.983673
ASTE002287	-1	0.00851527	0.991485
ASTE001933	-1	0.00569068	0.994309
ASTE001675	-1	0.00732364	0.992676
ASTE001973	-1	0.00942776	0.990572
ASTE002729	-1	0.00721894	0.992781
ASTE001671	-1	0.00548633	0.994514
ASTE002841	-1	0.0072871	0.992713
ASTE002185	-1	0.00811023	0.99189
ASTE002297	-1	0.0244492	0.975551
ASTE001821	-1	0.00535869	0.994641
ASTE002307	-1	0.0101587	0.989841
ASTE002008	-1	0.0058029	0.994197
ASTE001970	-1	0.00548011	0.99452
ASTE001952	-1	0.00632933	0.993671
ASTE001968	-1	0.00711842	0.992882
ASTE002660	-1	0.00659647	0.993404
ASTE001785	-1	0.00969307	0.990307
ASTE001751	-1	0.00377394	0.996226
ASTE002294	-1	0.0414386	0.958561
ASTE001747	-1	0.00582001	0.99418
ASTE002361	-1	0.00782221	0.992178
ASTE002055	-1	0.0112798	0.98872
ASTE002018	-1	0.00583303	0.994167
ASTE002747	-1	0.0081442	0.991856
ASTE002438	-1	0.0104048	0.989595
ASTE002430	-1	0.0103014	0.989699
ASTE002395	-1	0.0327004	0.9673
ASTE002769	-1	0.0040976	0.995902
ASTE002049	-1	0.008401	0.991599
ASTE001966	-1	0.00619089	0.993809
ASTE001652	-1	0.00976907	0.990231
ASTE002186	-1	0.00559807	0.994402
ASTE002940	-1	0.00464255	0.995357
ASTE002523	-1	0.0253797	0.97462
ASTE001743	-1	0.00849449	0.991506
ASTE001927	-1	0.00737079	0.992629
ASTE002428	-1	0.00604789	0.993952
ASTE002641	-1	0.00530882	0.994691
ASTE002447	-1	0.00483854	0.995161
ASTE002092	-1	0.00711759	0.992882
ASTE002453	-1	0.00619195	0.993808
ASTE002392	-1	0.0102573	0.989743
ASTE001891	-1	0.00935081	0.990649
ASTE002396	-1	0.00557104	0.994429
ASTE002043	-1	0.00760069	0.992399
ASTE002698	-1	0.00968466	0.990315
ASTE002580	-1	0.00829128	0.991709
ASTE002288	-1	0.0122888	0.987711
ASTE002513	-1	0.00725572	0.992744
ASTE002544	-1	0.143824	0.856176
ASTE002863	-1	0.00434124	0.995659
ASTE002789	-1	0.00832346	0.991677
ASTE001796	-1	0.00752968	0.99247
ASTE002490	-1	0.0115969	0.988403
ASTE001911	-1	0.0172625	0.982737
ASTE002201	-1	0.0153842	0.984616
ASTE002333	-1	0.0103307	0.989669
ASTE002349	-1	0.0175635	0.982436
ASTE002899	-1	0.00686701	0.993133
ASTE002168	-1	0.00459868	0.995401
ASTE001989	-1	0.0198832	0.980117
ASTE001958	-1	0.0906405	0.909359
ASTE001763	-1	0.00725332	0.992747
ASTE001899	-1	0.00695932	0.993041
ASTE002716	-1	0.00554982	0.99445
ASTE002356	-1	0.00601495	0.993985
ASTE001976	-1	0.00512114	0.994879
ASTE001882	-1	0.00952039	0.99048
ASTE002965	-1	0.010167	0.989833
ASTE002483	-1	0.00669819	0.993302
ASTE001639	-1	0.00469895	0.995301
ASTE002929	-1	0.00559085	0.994409
ASTE002429	-1	0.0055586	0.994441
ASTE002916	-1	0.00642266	0.993577
ASTE002654	-1	0.00726704	0.992733
ASTE002582	-1	0.00675499	0.993245
ASTE002250	-1	0.0116523	0.988348
ASTE002194	-1	0.00530548	0.994695
ASTE002534	-1	0.00493579	0.995064
ASTE001633	-1	0.00740955	0.99259
ASTE001617	-1	0.0104163	0.989584
ASTE002487	-1	0.012857	0.987143
ASTE001994	-1	0.00449743	0.995503
ASTE002657	-1	0.00617453	0.993825
ASTE002889	-1	0.00746504	0.992535
ASTE002314	-1	0.0084395	0.991561
ASTE001995	-1	0.01442	0.98558
ASTE002486	-1	0.0050954	0.994905
ASTE002075	-1	0.00563546	0.994365
ASTE002210	-1	0.00770818	0.992292
ASTE002019	-1	0.00567058	0.994329
ASTE002296	-1	0.0324021	0.967598
ASTE002745	-1	0.00717636	0.992824
ASTE001983	-1	0.0065591	0.993441
ASTE001658	-1	0.00930684	0.990693
ASTE002489	-1	0.00954893	0.990451
ASTE002710	-1	0.00700993	0.99299
ASTE002197	-1	0.00505339	0.994947
ASTE002755	-1	0.00554067	0.994459
ASTE002522	-1	0.0640734	0.935927
ASTE002336	-1	0.0094606	0.990539
ASTE002813	-1	0.00608431	0.993916
ASTE002417	-1	0.00464778	0.995352
ASTE002679	-1	0.0125292	0.987471
ASTE002443	-1	0.00602004	0.99398
ASTE002871	-1	0.00457243	0.995428
ASTE002498	-1	0.00696373	0.993036
ASTE001762	-1	0.0107099	0.98929
ASTE002348	-1	0.0316681	0.968332
ASTE002613	-1	0.00552142	0.994479
ASTE001742	-1	0.00412047	0.99588
ASTE002555	-1	0.00796324	0.992037
ASTE002842	-1	0.0129693	0.987031
ASTE002634	-1	0.00624566	0.993754
ASTE001752	-1	0.0092145	0.990785
ASTE002239	-1	0.00620985	0.99379
ASTE002567	-1	0.00569777	0.994302
ASTE002480	-1	0.0131232	0.986877
ASTE002621	-1	0.0129569	0.987043
ASTE001848	-1	0.00439142	0.995609
ASTE002413	-1	0.00611409	0.993886
ASTE005637	-1	0.00490491	0.995095
ASTE004694	-1	0.0104241	0.989576
ASTE003877	-1	0.0229416	0.977058
ASTE003246	-1	0.00667395	0.993326
ASTE003078	-1	0.0326562	0.967344
ASTE005239	-1	0.00888987	0.99111
ASTE004777	-1	0.00755839	0.992442
ASTE003619	-1	0.00460511	0.995395
ASTE004221	-1	0.00524056	0.994759
ASTE004696	-1	0.00629617	0.993704
ASTE004062	-1	0.0189305	0.98107
ASTE005506	-1	0.00524083	0.994759
ASTE004635	-1	0.00488329	0.995117
ASTE005055	-1	0.0124957	0.987504
ASTE003713	-1	0.00457686	0.995423
ASTE005264	-1	0.00690706	0.993093
ASTE004357	-1	0.0138542	0.986146
ASTE003082	-1	0.00585148	0.994149
ASTE003667	-1	0.00823679	0.991763
ASTE005611	-1	0.00848863	0.991511
ASTE004297	-1	0.00422534	0.995775
ASTE004929	-1	0.21799	0.78201
ASTE003741	-1	0.00814669	0.991853
ASTE005313	-1	0.00915965	0.99084
ASTE004703	-1	0.0083772	0.991623
ASTE003028	-1	0.0155655	0.984434
ASTE005670	-1	0.0490113	0.950989
ASTE004988	-1	0.00503069	0.994969
ASTE003421	-1	0.013423	0.986577
ASTE005872	-1	0.00470226	0.995298
ASTE005164	-1	0.0467517	0.953248
ASTE004992	-1	0.0132149	0.986785
ASTE005475	-1	0.0732437	0.926756
ASTE005125	-1	0.00694713	0.993053
ASTE003627	-1	0.0141616	0.985838
ASTE005838	-1	0.00871065	0.991289
ASTE004650	-1	0.00488402	0.995116
ASTE005539	-1	0.00536208	0.994638
ASTE004958	-1	0.0108085	0.989192
ASTE003350	-1	0.00536981	0.99463
ASTE003081	-1	0.00448897	0.995511
ASTE003522	-1	0.0558738	0.944126
ASTE005773	-1	0.010151	0.989849
ASTE005235	-1	0.0133014	0.986699
ASTE005060	-1	0.00582002	0.99418
ASTE003647	-1	0.00527527	0.994725
ASTE003249	-1	0.00749522	0.992505
ASTE004905	-1	0.0106956	0.989304
ASTE004938	-1	0.00424345	0.995757
ASTE003423	-1	0.00687372	0.993126
ASTE005850	-1	0.00585913	0.994141
ASTE005654	-1	0.00839025	0.99161
ASTE004555	-1	0.0109676	0.989032
ASTE004329	-1	0.00617859	0.993821
ASTE005086	-1	0.00592762	0.994072
ASTE003400	-1	0.0096803	0.99032
ASTE005772	-1	0.0111021	0.988898
ASTE006071	-1	0.0158482	0.984152
ASTE004341	-1	0.0171266	0.982873
ASTE005761	-1	0.00503948	0.994961
ASTE003781	-1	0.00955031	0.99045
ASTE004930	-1	0.0247251	0.975275
ASTE003151	-1	0.00716605	0.992834
ASTE005373	-1	0.00485565	0.995144
ASTE004475	-1	0.00767277	0.992327
ASTE003085	-1	0.00712204	0.992878
ASTE004173	-1	0.00886747	0.991133
ASTE003388	-1	0.00537013	0.99463
ASTE004108	-1	0.00575696	0.994243
ASTE004356	-1	0.00890124	0.991099
ASTE005089	-1	0.00714786	0.992852
ASTE005673	-1	0.00473778	0.995262
ASTE004821	-1	0.00578143	0.994219
ASTE004652	-1	0.00589314	0.994107
ASTE005261	-1	0.00693804	0.993062
ASTE003398	-1	0.00626169	0.993738
ASTE004179	-1	0.0451678	0.954832
ASTE004916	-1	0.00984503	0.990155
ASTE004002	-1	0.00636961	0.99363
ASTE004898	-1	0.0101989	0.989801
ASTE005359	-1	0.00432138	0.995679
ASTE005446	-1	0.0139292	0.986071
ASTE004078	-1	0.00899399	0.991006
ASTE005811	-1	0.00468351	0.995316
ASTE004655	-1	0.00656138	0.993439
ASTE005105	-1	0.00859732	0.991403
ASTE005776	-1	0.00588647	0.994114
ASTE003529	-1	0.00687682	0.993123
ASTE005921	-1	0.00542156	0.994578
ASTE003343	-1	0.0073754	0.992625
ASTE005133	-1	0.00549561	0.994504
ASTE004876	-1	0.289651	0.710349
ASTE003603	-1	0.00434476	0.995655
ASTE005625	-1	0.00633829	0.993662
ASTE005623	-1	0.00520755	0.994792
ASTE005371	-1	0.00885693	0.991143
ASTE004618	-1	0.00443031	0.99557
ASTE003646	-1	0.00935058	0.990649
ASTE004768	-1	0.010332	0.989668
ASTE005360	-1	0.00674199	0.993258
ASTE003176	-1	0.0131401	0.98686
ASTE005992	-1	0.00829246	0.991708
ASTE003972	-1	0.00502138	0.994979
ASTE004468	-1	0.00796017	0.99204
ASTE003063	-1	0.0169587	0.983041
ASTE004921	-1	0.00555278	0.994447
ASTE005091	-1	0.009312	0.990688
ASTE004787	-1	0.0467083	0.953292
ASTE005114	-1	0.00691397	0.993086
ASTE004745	-1	0.00978268	0.990217
ASTE004147	-1	0.0285388	0.971461
ASTE004187	-1	0.0854547	0.914545
ASTE003642	-1	0.00464764	0.995352
ASTE005162	-1	0.00845463	0.991545
ASTE004925	-1	0.0116231	0.988377
ASTE003457	-1	0.0062305	0.99377
ASTE005399	-1	0.00728927	0.992711
ASTE003655	-1	0.017896	0.982104
ASTE003802	-1	0.00672819	0.993272
ASTE005303	-1	0.00567032	0.99433
ASTE004077	-1	0.00871833	0.991282
ASTE005849	-1	0.0415867	0.958413
ASTE003843	-1	0.0125757	0.987424
ASTE003149	-1	0.0226155	0.977384
ASTE003375	-1	0.00685689	0.993143
ASTE004073	-1	0.00398402	0.996016
ASTE005841	-1	0.00774408	0.992256
ASTE005388	-1	0.0206106	0.979389
ASTE005174	-1	0.00914844	0.990852
ASTE004388	-1	0.00537872	0.994621
ASTE003353	-1	0.0092526	0.990747
ASTE002988	-1	0.00585427	0.994146
ASTE003759	-1	0.00588011	0.99412
ASTE005821	-1	0.00990686	0.990093
ASTE004934	-1	0.00721066	0.992789
ASTE005311	-1	0.00615501	0.993845
ASTE004859	-1	0.0276632	0.972337
ASTE005452	-1	0.012276	0.987724
ASTE003480	-1	0.00406768	0.995932
ASTE003152	-1	0.0256658	0.974334
ASTE006020	-1	0.0114011	0.988599
ASTE004803	-1	0.0417599	0.95824
ASTE004080	-1	0.00499022	0.99501
ASTE003595	-1	0.00814606	0.991854
ASTE004069	-1	0.0112978	0.988702
ASTE003705	-1	0.00541272	0.994587
ASTE003150	-1	0.0409247	0.959075
ASTE003122	-1	0.00784018	0.99216
ASTE004911	-1	0.00521231	0.994788
ASTE004309	-1	0.00421946	0.995781
ASTE003361	-1	0.00431201	0.995688
ASTE004093	-1	0.00665569	0.993344
ASTE003248	-1	0.00693483	0.993065
ASTE004293	-1	0.00492583	0.995074
ASTE004884	-1	0.00597838	0.994022
ASTE004125	-1	0.00509129	0.994909
ASTE004610	-1	0.00670296	0.993297
ASTE005400	-1	0.0108788	0.989121
ASTE005695	-1	0.00816835	0.991832
ASTE003708	-1	0.0183597	0.98164
ASTE005591	-1	0.00636514	0.993635
ASTE004330	-1	0.00707948	0.992921
ASTE005052	-1	0.00770204	0.992298
ASTE004548	-1	0.00917712	0.990823
ASTE004838	-1	0.00892016	0.99108
ASTE004402	-1	0.0241745	0.975826
ASTE004547	-1	0.00461642	0.995384
ASTE003895	-1	0.00902325	0.990977
ASTE004713	-1	0.0049226	0.995077
ASTE004951	-1	0.0052785	0.994721
ASTE003229	-1	0.00506067	0.994939
ASTE004895	-1	0.00462117	0.995379
ASTE005422	-1	0.00671293	0.993287
ASTE005534	-1	0.00587204	0.994128
ASTE004778	-1	0.00649964	0.9935
ASTE004751	-1	0.00537349	0.994627
ASTE005336	-1	0.00450518	0.995495
ASTE003039	-1	0.00460106	0.995399
ASTE003264	-1	0.00654507	0.993455
ASTE005742	-1	0.00649681	0.993503
ASTE004863	-1	0.00478221	0.995218
ASTE003722	-1	0.00396602	0.996034
ASTE004990	-1	0.0450119	0.954988
ASTE003215	-1	0.00613556	0.993864
ASTE004424	-1	0.00501449	0.994986
ASTE003870	-1	0.00868601	0.991314
ASTE004331	-1	0.00767504	0.992325
ASTE003831	-1	0.00723495	0.992765
ASTE004858	-1	0.0161495	0.983851
ASTE005443	-1	0.00511654	0.994883
ASTE003571	-1	0.0130215	0.986979
ASTE003967	-1	0.0114795	0.98852
ASTE005561	-1	0.00533903	0.994661
ASTE003403	-1	0.00982294	0.990177
ASTE003874	-1	0.00550968	0.99449
ASTE005260	-1	0.00816074	0.991839
ASTE004015	-1	0.00909308	0.990907
ASTE005943	-1	0.00604126	0.993959
ASTE005163	-1	0.0135868	0.986413
ASTE005848	-1	0.00906857	0.990931
ASTE005473	-1	0.0388473	0.961153
ASTE005622	-1	0.00709523	0.992905
ASTE003905	-1	0.00468739	0.995313
ASTE003913	-1	0.00554319	0.994457
ASTE005660	-1	0.00942264	0.990577
ASTE003778	-1	0.00635095	0.993649
ASTE004470	-1	0.00515277	0.994847
ASTE005441	-1	0.0143238	0.985676
ASTE004277	-1	0.00556578	0.994434
ASTE005596	-1	0.00669243	0.993308
ASTE003515	-1	0.00536738	0.994633
ASTE005829	-1	0.0197519	0.980248
ASTE004283	-1	0.00951108	0.990489
ASTE005653	-1	0.0069828	0.993017
ASTE005557	-1	0.00510438	0.994896
ASTE003034	-1	0.0142115	0.985789
ASTE005361	-1	0.00909522	0.990905
ASTE005255	-1	0.00707848	0.992922
ASTE005139	-1	0.0086607	0.991339
ASTE005626	-1	0.0927321	0.907268
ASTE003822	-1	0.00627682	0.993723
ASTE005083	-1	0.004489	0.995511
ASTE004540	-1	0.0063957	0.993604
ASTE005521	-1	0.00788189	0.992118
ASTE003506	-1	0.00565604	0.994344
ASTE005633	-1	0.00812353	0.991876
ASTE004114	-1	0.0348822	0.965118
ASTE003659	-1	0.0659537	0.934046
ASTE003549	-1	0.0117505	0.98825
ASTE003062	-1	0.0285727	0.971427
ASTE004140	-1	0.0111149	0.988885
ASTE005085	-1	0.00643018	0.99357
ASTE005453	-1	0.00395567	0.996044
ASTE005995	-1	0.0494725	0.950528
ASTE004665	-1	0.00510215	0.994898
ASTE004782	-1	0.00627989	0.99372
ASTE005051	-1	0.00756175	0.992438
ASTE003485	-1	0.00652956	0.99347
ASTE003049	-1	0.0132694	0.986731
ASTE004545	-1	0.0090758	0.990924
ASTE003683	-1	0.00578074	0.994219
ASTE004866	-1	0.00758349	0.992417
ASTE004131	-1	0.0381313	0.961869
ASTE005312	-1	0.00510405	0.994896
ASTE003583	-1	0.00539636	0.994604
ASTE005667	-1	0.0136592	0.986341
ASTE003287	-1	0.00421909	0.995781
ASTE004126	-1	0.00524389	0.994756
ASTE005558	-1	0.00406861	0.995931
ASTE005570	-1	0.00936905	0.990631
ASTE003217	-1	0.00428235	0.995718
ASTE005335	-1	0.0190491	0.980951
ASTE004488	-1	0.03553	0.96447
ASTE005810	-1	0.00684627	0.993154
ASTE003711	-1	0.0050355	0.994964
ASTE004458	-1	0.00846969	0.99153
ASTE004451	-1	0.00987689	0.990123
ASTE003460	-1	0.00534672	0.994653
ASTE004307	-1	0.00741772	0.992582
ASTE003774	-1	0.00838205	0.991618
ASTE005595	-1	0.00874336	0.991257
ASTE003641	-1	0.00665051	0.993349
ASTE002987	-1	0.0076025	0.992397
ASTE004971	-1	0.0112368	0.988763
ASTE005474	-1	0.0051702	0.99483
ASTE005310	-1	0.00546293	0.994537
ASTE004860	-1	0.0201634	0.979837
ASTE005262	-1	0.00668273	0.993317
ASTE005082	-1	0.00666354	0.993336
ASTE005135	-1	0.00449771	0.995502
ASTE003461	-1	0.0111025	0.988898
ASTE005844	-1	0.0105388	0.989461
ASTE004658	-1	0.0293907	0.970609
ASTE004054	-1	0.0090057	0.990994
ASTE004549	-1	0.00815811	0.991842
ASTE005719	-1	0.00569266	0.994307
ASTE005047	-1	0.0148207	0.985179
ASTE005588	-1	0.00937381	0.990626
ASTE004511	-1	0.0103167	0.989683
ASTE004750	-1	0.00635622	0.993644
ASTE004116	-1	0.0106147	0.989385
ASTE004779	-1	0.00896472	0.991035
ASTE003148	-1	0.0424115	0.957588
ASTE004199	-1	0.00878863	0.991211
ASTE004163	-1	0.0125101	0.98749
ASTE002994	-1	0.0111993	0.988801
ASTE004305	-1	0.00748816	0.992512
ASTE005824	-1	0.00935735	0.990643
ASTE004484	-1	0.0145011	0.985499
ASTE003600	-1	0.00504664	0.994953
ASTE004492	-1	0.0054393	0.994561
ASTE004001	-1	0.0108432	0.989157
ASTE004820	-1	0.00617085	0.993829
ASTE005150	-1	0.00692382	0.993076
ASTE003866	-1	0.00915027	0.99085
ASTE004266	-1	0.00620606	0.993794
ASTE006167	-1	0.00583752	0.994162
ASTE006491	-1	0.00490944	0.995091
ASTE010424	-1	0.00780196	0.992198
ASTE006171	-1	0.00785633	0.992144
ASTE008435	-1	0.0150779	0.984922
ASTE011363	-1	0.0107971	0.989203
ASTE007321	-1	0.00491713	0.995083
ASTE008110	-1	0.00571997	0.99428
ASTE009098	-1	0.0733015	0.926699
ASTE011756	-1	0.00880274	0.991197
ASTE009679	-1	0.0171435	0.982857
ASTE008605	-1	0.00595124	0.994049
ASTE007656	-1	0.486125	0.513875
ASTE006564	-1	0.00701665	0.992983
ASTE010492	-1	0.00638339	0.993617
ASTE008602	-1	0.00621192	0.993788
ASTE006729	-1	0.00820761	0.991792
ASTE010623	-1	0.00859025	0.99141
ASTE007681	-1	0.00451032	0.99549
ASTE008761	-1	0.0737149	0.926285
ASTE011353	-1	0.00536914	0.994631
ASTE011372	-1	0.0380582	0.961942
ASTE009284	-1	0.0045867	0.995413
ASTE006995	-1	0.00512554	0.994874
ASTE010233	-1	0.00569526	0.994305
ASTE010141	-1	0.00915452	0.990845
ASTE007597	-1	0.0212368	0.978763
ASTE008503	-1	0.0101874	0.989813
ASTE011364	-1	0.00663954	0.99336
ASTE007839	-1	0.00692102	0.993079
ASTE006619	-1	0.0070958	0.992904
ASTE006766	-1	0.0138493	0.986151
ASTE011520	-1	0.00706903	0.992931
ASTE009591	-1	0.00993216	0.990068
ASTE010304	-1	0.0224151	0.977585
ASTE009100	-1	0.00999434	0.990006
ASTE010467	-1	0.0143116	0.985688
ASTE008771	-1	0.00524564	0.994754
ASTE008082	-1	0.00556421	0.994436
ASTE006141	-1	0.0116121	0.988388
ASTE011781	-1	0.00751376	0.992486
ASTE011771	-1	0.00391047	0.99609
ASTE007561	-1	0.00805066	0.991949
ASTE008475	-1	0.00842034	0.99158
ASTE008458	-1	0.00623655	0.993763
ASTE007588	-1	0.024816	0.975184
ASTE010873	-1	0.00676006	0.99324
ASTE008101	-1	0.00655023	0.99345
ASTE007692	-1	0.00627398	0.993726
ASTE006849	-1	0.00670175	0.993298
ASTE010769	-1	0.0066388	0.993361
ASTE011753	-1	0.00628379	0.993716
ASTE007448	-1	0.0132071	0.986793
ASTE007759	-1	0.00564835	0.994352
ASTE007208	-1	0.00441117	0.995589
ASTE007559	-1	0.00634281	0.993657
ASTE007295	-1	0.0305425	0.969457
ASTE007354	-1	0.00740492	0.992595
ASTE011373	-1	0.0447832	0.955217
ASTE006379	-1	0.00645624	0.993544
ASTE011355	-1	0.0104491	0.989551
ASTE010500	-1	0.0165818	0.983418
ASTE011045	-1	0.00730399	0.992696
ASTE006709	-1	0.00480336	0.995197
ASTE006832	-1	0.0150167	0.984983
ASTE011148	-1	0.00815213	0.991848
ASTE009321	-1	0.00835069	0.991649
ASTE008739	-1	0.00843029	0.99157
ASTE011669	-1	0.00558891	0.994411
ASTE008351	-1	0.00463335	0.995367
ASTE008120	-1	0.0114267	0.988573
ASTE007135	-1	0.0135387	0.986461
ASTE009757	-1	0.00463911	0.995361
ASTE006968	-1	0.00571149	0.994289
ASTE007304	-1	0.00807886	0.991921
ASTE011478	-1	0.00544817	0.994552
ASTE009915	-1	0.00654717	0.993453
ASTE008393	-1	0.00410938	0.995891
ASTE006112	-1	0.0386659	0.961334
ASTE008819	-1	0.0100905	0.98991
ASTE007829	-1	0.00446069	0.995539
ASTE010173	-1	0.00665379	0.993346
ASTE009780	-1	0.00708737	0.992913
ASTE006597	-1	0.00579303	0.994207
ASTE010356	-1	0.0060313	0.993969
ASTE009918	-1	0.00530375	0.994696
ASTE009455	-1	0.00652899	0.993471
ASTE007151	-1	0.00440344	0.995597
ASTE009972	-1	0.00432471	0.995675
ASTE011282	-1	0.00880821	0.991192
ASTE011002	-1	0.00772045	0.99228
ASTE008212	-1	0.00707226	0.992928
ASTE006844	-1	0.00482348	0.995177
ASTE011710	-1	0.00457834	0.995422
ASTE008431	-1	0.00469175	0.995308
ASTE010874	-1	0.00729463	0.992705
ASTE008407	-1	0.00921456	0.990785
ASTE008084	-1	0.0100834	0.989917
ASTE010316	-1	0.00600366	0.993996
ASTE009497	-1	0.021103	0.978897
ASTE009387	-1	0.00876659	0.991233
ASTE008107	-1	0.00831667	0.991683
ASTE006598	-1	0.00755043	0.99245
ASTE008252	-1	0.00679498	0.993205
ASTE011155	-1	0.00661342	0.993387
ASTE010228	-1	0.0049589	0.995041
ASTE007462	-1	0.00621531	0.993785
ASTE010212	-1	0.0091235	0.990876
ASTE010502	-1	0.00988578	0.990114
ASTE008748	-1	0.0198767	0.980123
ASTE009090	-1	0.00874076	0.991259
ASTE006666	-1	0.00420945	0.995791
ASTE011755	-1	0.00600714	0.993993
ASTE008467	-1	0.0101358	0.989864
ASTE007600	-1	0.0122361	0.987764
ASTE006453	-1	0.00441787	0.995582
ASTE010885	-1	0.443322	0.556678
ASTE007814	-1	0.00580966	0.99419
ASTE008585	-1	0.00642808	0.993572
ASTE007579	-1	0.00801572	0.991984
ASTE008100	-1	0.0133796	0.98662
ASTE009711	-1	0.00578561	0.994214
ASTE008109	-1	0.00620784	0.993792
ASTE009744	-1	0.00634303	0.993657
ASTE008988	-1	0.0230271	0.976973
ASTE006673	-1	0.00553274	0.994467
ASTE010082	-1	0.00530759	0.994692
ASTE011784	-1	0.00564716	0.994353
ASTE011447	-1	0.0189928	0.981007
ASTE011030	-1	0.00544007	0.99456
ASTE007148	-1	0.0204884	0.979512
ASTE006115	-1	0.00944908	0.990551
ASTE011033	-1	0.00464691	0.995353
ASTE007108	-1	0.0341213	0.965879
ASTE006594	-1	0.0133764	0.986624
ASTE006504	-1	0.0293258	0.970674
ASTE011682	-1	0.00450175	0.995498
ASTE008382	-1	0.0096302	0.99037
ASTE006582	-1	0.00814967	0.99185
ASTE011191	-1	0.00471351	0.995286
ASTE010072	-1	0.00431358	0.995686
ASTE009804	-1	0.0108486	0.989151
ASTE010768	-1	0.00539104	0.994609
ASTE007834	-1	0.0147581	0.985242
ASTE009942	-1	0.00744465	0.992555
ASTE010122	-1	0.00589694	0.994103
ASTE008981	-1	0.00797194	0.992028
ASTE007491	-1	0.00750129	0.992499
ASTE011758	-1	0.00439306	0.995607
ASTE011564	-1	0.00654745	0.993453
ASTE008112	-1	0.00611617	0.993884
ASTE011533	-1	0.00562333	0.994377
ASTE009862	-1	0.00696582	0.993034
ASTE011761	-1	0.00535957	0.99464
ASTE011734	-1	0.0272036	0.972796
ASTE011397	-1	0.0047182	0.995282
ASTE007036	-1	0.0129856	0.987014
ASTE009595	-1	0.00432864	0.995671
ASTE011031	-1	0.00689481	0.993105
ASTE009799	-1	0.00379464	0.996205
ASTE009008	-1	0.00642297	0.993577
ASTE011123	-1	0.0331215	0.966879
ASTE006129	-1	0.0144255	0.985574
ASTE007182	-1	0.0950824	0.904918
ASTE008183	-1	0.00508946	0.994911
ASTE011374	-1	0.0046661	0.995334
ASTE008948	-1	0.234441	0.765559
ASTE006114	-1	0.00642325	0.993577
ASTE009876	-1	0.00821042	0.99179
ASTE011585	-1	0.00531121	0.994689
ASTE007562	-1	0.00728303	0.992717
ASTE007383	-1	0.0198258	0.980174
ASTE006864	-1	0.00975696	0.990243
ASTE010463	-1	0.00744425	0.992556
ASTE010300	-1	0.0141886	0.985811
ASTE008760	-1	0.143023	0.856977
ASTE010489	-1	0.0778041	0.922196
ASTE011441	-1	0.00462901	0.995371
ASTE008410	-1	0.0146747	0.985325
ASTE010431	-1	0.00672678	0.993273
ASTE006833	-1	0.0492201	0.95078
ASTE011476	-1	0.0063278	0.993672
ASTE011127	-1	0.00892068	0.991079
ASTE011122	-1	0.00709766	0.992902
ASTE007831	-1	0.00970181	0.990298
ASTE006496	-1	0.029773	0.970227
ASTE011625	-1	0.0063408	0.993659
ASTE011501	-1	0.00779517	0.992205
ASTE008862	-1	0.00561569	0.994384
ASTE007567	-1	0.00918295	0.990817
ASTE010404	-1	0.0087795	0.991221
ASTE009671	-1	0.00861344	0.991387
ASTE009437	-1	0.00538827	0.994612
ASTE010734	-1	0.00762971	0.99237
ASTE011189	-1	0.0110783	0.988922
ASTE010884	-1	0.00534103	0.994659
ASTE010178	-1	0.00740174	0.992598
ASTE011494	-1	0.109355	0.890645
ASTE009120	-1	0.00540085	0.994599
ASTE011658	-1	0.00851145	0.991489
ASTE010308	-1	0.00602899	0.993971
ASTE007146	-1	0.00737775	0.992622
ASTE009062	-1	0.00672154	0.993278
ASTE007530	-1	0.005716	0.994284
ASTE009738	-1	0.00568764	0.994312
ASTE006485	-1	0.00524524	0.994755
ASTE009521	-1	0.0234072	0.976593
ASTE006869	-1	0.00491306	0.995087
ASTE009232	-1	0.00452566	0.995474
ASTE010499	-1	0.0130897	0.98691
ASTE009685	-1	0.0059382	0.994062
ASTE007832	-1	0.00447069	0.995529
ASTE007810	-1	0.00523068	0.994769
ASTE011787	-1	0.00431201	0.995688
ASTE006846	-1	0.00631292	0.993687
ASTE010243	-1	0.242015	0.757985
ASTE006563	-1	0.00841376	0.991586
ASTE008421	-1	0.00658779	0.993412
ASTE008234	-1	0.0050592	0.994941
ASTE011178	-1	0.0556539	0.944346
ASTE008232	-1	0.00462938	0.995371
ASTE011783	-1	0.00622055	0.993779
ASTE008205	-1	0.00749015	0.99251
ASTE008707	-1	0.0155427	0.984457
ASTE009028	-1	0.00687148	0.993129
ASTE009607	-1	0.00929405	0.990706
ASTE008508	-1	0.00793584	0.992064
ASTE006442	-1	0.00579282	0.994207
ASTE006654	-1	0.0047993	0.995201
ASTE007463	-1	0.00474956	0.99525
ASTE008910	-1	0.0119827	0.988017
ASTE006574	-1	0.0238407	0.976159
ASTE008677	-1	0.00970957	0.99029
ASTE006825	-1	0.00651044	0.99349
ASTE010704	-1	0.00499682	0.995003
ASTE010201	-1	0.00584463	0.994155
ASTE006490	-1	0.00580002	0.9942
ASTE007350	-1	0.00526413	0.994736
ASTE010511	-1	0.00852134	0.991479
ASTE010096	-1	0.00595622	0.994044
ASTE007054	-1	0.00646523	0.993535
ASTE007576	-1	0.00629313	0.993707
ASTE010529	-1	0.0100446	0.989955
ASTE006798	-1	0.00934706	0.990653
ASTE006346	-1	0.00891105	0.991089
ASTE009400	-1	0.00391682	0.996083
ASTE011550	-1	0.00838474	0.991615
ASTE009247	-1	0.00748377	0.992516
ASTE006202	-1	0.00999946	0.990001
ASTE008800	-1	0.00529377	0.994706
ASTE007906	-1	0.0151196	0.98488
ASTE008215	-1	0.00609227	0.993908
ASTE007643	-1	0.00632798	0.993672
ASTE010365	-1	0.00489255	0.995107
ASTE007846	-1	0.012655	0.987345
ASTE009592	-1	0.00775048	0.99225
ASTE009280	-1	0.0155304	0.98447
ASTE011406	-1	0.00819424	0.991806
ASTE009970	-1	0.00459378	0.995406
ASTE007651	-1	0.0105891	0.989411
ASTE010527	-1	0.0134104	0.98659
ASTE007336	-1	0.00632375	0.993676
ASTE009879	-1	0.00610996	0.99389
ASTE009047	-1	0.00710517	0.992895
ASTE008288	-1	0.0047044	0.995296
ASTE008418	-1	0.00631976	0.99368
ASTE010232	-1	0.00604185	0.993958
ASTE008556	-1	0.00544239	0.994558
ASTE008460	-1	0.00504137	0.994959
ASTE006360	-1	0.00651004	0.99349
ASTE011654	-1	0.00713146	0.992869
ASTE008108	-1	0.00676455	0.993235
ASTE007830	-1	0.00954018	0.99046
ASTE010491	-1	0.0705966	0.929403
ASTE007524	-1	0.00556867	0.994431
ASTE007280	-1	0.00882324	0.991177
ASTE006248	-1	0.0078884	0.992112
ASTE008395	-1	0.00590013	0.9941
ASTE006557	-1	0.00677315	0.993227
ASTE010284	-1	0.005098	0.994902
ASTE011425	-1	0.00956338	0.990437
ASTE010493	-1	0.0159408	0.984059
ASTE010430	-1	0.00938647	0.990614
ASTE011333	-1	0.00737771	0.992622
ASTE007245	-1	0.00657263	0.993427
ASTE010826	-1	0.0133235	0.986677
ASTE008644	-1	0.0122317	0.987768
ASTE008250	-1	0.00467204	0.995328
ASTE006571	-1	0.00557772	0.994422
ASTE006176	-1	0.00574263	0.994257
ASTE009735	-1	0.00517876	0.994821
ASTE008595	-1	0.00622703	0.993773
ASTE008482	-1	0.00592123	0.994079
ASTE009235	-1	0.00365852	0.996341
ASTE010820	-1	0.00627387	0.993726
ASTE009910	-1	0.00418068	0.995819
ASTE010046	-1	0.00654443	0.993456
ASTE008628	-1	0.00883895	0.991161
ASTE008754	-1	0.0174661	0.982534
ASTE007601	-1	0.0155833	0.984417
ASTE009554	-1	0.00769724	0.992303
ASTE008962	-1	0.00465037	0.99535
ASTE011130	-1	0.00901175	0.990988
ASTE011283	-1	0.0242885	0.975712
ASTE010486	-1	0.00704086	0.992959
ASTE006164	-1	0.0151649	0.984835
ASTE009268	-1	0.0116257	0.988374
ASTE006765	-1	0.00736862	0.992631
ASTE007848	-1	0.00768881	0.992311
ASTE006945	-1	0.00656815	0.993432
ASTE011760	-1	0.0049011	0.995099
ASTE007550	-1	0.00489237	0.995108
ASTE008947	-1	0.0293654	0.970635
ASTE006854	-1	0.0237645	0.976235
ASTE006911	-1	0.00579137	0.994209
ASTE006198	-1	0.00831423	0.991686
ASTE008279	-1	0.00541794	0.994582
ASTE011751	-1	0.195211	0.804789
ASTE006450	-1	0.00889415	0.991106
ASTE009624	-1	0.00598289	0.994017
ASTE010229	-1	0.00602373	0.993976
ASTE007541	-1	0.00568165	0.994318
ASTE007605	-1	0.110813	0.889187
ASTE007836	-1	0.0118946	0.988105
ASTE008103	-1	0.00510015	0.9949
ASTE010579	-1	0.00926092	0.990739
ASTE006256	-1	0.00627757	0.993722
ASTE011242	-1	0.0173882	0.982612
ASTE010737	-1	0.0147835	0.985216
ASTE006199	-1	0.00571014	0.99429
ASTE007090	-1	0.00580483	0.994195
ASTE009408	-1	0.00526073	0.994739
ASTE010287	-1	0.0163853	0.983615
ASTE008333	-1	0.0189337	0.981066
ASTE010066	-1	0.00405687	0.995943
ASTE008105	-1	0.00600454	0.993995
ASTE006640	-1	0.00685304	0.993147
ASTE011405	-1	0.0052192	0.994781
ASTE008180	-1	0.00630694	0.993693
ASTE011253	-1	0.00521354	0.994786
ASTE011759	-1	0.00625555	0.993744
ASTE011584	-1	0.00759913	0.992401
ASTE011261	-1	0.00991733	0.990083
ASTE009115	-1	0.00961061	0.990389
ASTE009373	-1	0.00601359	0.993986
ASTE009522	-1	0.00955121	0.990449
ASTE010671	-1	0.00851775	0.991482
ASTE007637	-1	0.00539421	0.994606
ASTE009756	-1	0.00570532	0.994295
ASTE006647	-1	0.00419187	0.995808
ASTE007527	-1	0.00706774	0.992932
ASTE009779	-1	0.00545547	0.994545
ASTE007892	-1	0.0058019	0.994198
ASTE010077	-1	0.0362731	0.963727
ASTE010309	-1	0.008899	0.991101
ASTE007270	-1	0.00684075	0.993159
ASTE011325	-1	0.00579503	0.994205
ASTE006639	-1	0.00657344	0.993427
ASTE008197	-1	0.0102488	0.989751
ASTE006596	-1	0.00606803	0.993932
ASTE008733	-1	0.00549472	0.994505
ASTE007557	-1	0.011124	0.988876
ASTE009597	-1	0.00484772	0.995152
ASTE010262	-1	0.0229155	0.977085
ASTE011263	-1	0.00787687	0.992123
ASTE010940	-1	0.00557668	0.994423
ASTE007006	-1	0.00444173	0.995558
ASTE011579	-1	0.00719966	0.9928
ASTE010074	-1	0.00491626	0.995084
ASTE010031	-1	0.00509416	0.994906
ASTE007044	-1	0.00469426	0.995306
ASTE006989	-1	0.00516812	0.994832
ASTE008941	-1	0.0296255	0.970374
ASTE006804	-1	0.0203706	0.979629
ASTE008777	-1	0.0451774	0.954823
ASTE009413	-1	0.0162621	0.983738
ASTE011376	-1	0.00455882	0.995441
ASTE007898	-1	0.00911748	0.990883
ASTE008391	-1	0.005705	0.994295
ASTE008944	-1	0.00684841	0.993152
ASTE009584	-1	0.00548178	0.994518
ASTE008992	-1	0.00697359	0.993026
ASTE007353	-1	0.00469476	0.995305
ASTE007092	-1	0.00513645	0.994864
ASTE006405	-1	0.00560231	0.994398
ASTE007132	-1	0.00441063	0.995589
ASTE010070	-1	0.0159269	0.984073
ASTE006730	-1	0.0290632	0.970937
ASTE009244	-1	0.00524789	0.994752
ASTE011448	-1	0.00535291	0.994647
ASTE009460	-1	0.00495782	0.995042
ASTE010625	-1	0.0226872	0.977313
ASTE007932	-1	0.0120908	0.987909
ASTE008656	-1	0.0194664	0.980534
ASTE009601	-1	0.00491338	0.995087
ASTE006954	-1	0.0135026	0.986497
ASTE010372	-1	0.00472393	0.995276
ASTE009398	-1	0.00629482	0.993705
ASTE008994	-1	0.00520746	0.994793
ASTE011177	-1	0.00774777	0.992252
ASTE011254	-1	0.00557176	0.994428
ASTE007564	-1	0.00631653	0.993683
ASTE010231	-1	0.0058587	0.994141
ASTE011757	-1	0.00549852	0.994501
ASTE009212	-1	0.00732512	0.992675
ASTE006815	-1	0.0074906	0.992509
ASTE009482	-1	0.00768549	0.992315
ASTE010808	-1	0.00811651	0.991883
ASTE010216	-1	0.00513438	0.994866
ASTE008765	-1	0.00852625	0.991474
ASTE009362	-1	0.243501	0.756499
ASTE011785	-1	0.296891	0.703109
ASTE006951	-1	0.00787198	0.992128
ASTE011553	-1	0.00491925	0.995081
ASTE009856	-1	0.00901789	0.990982
ASTE011735	-1	0.0123543	0.987646
ASTE007737	-1	0.00477087	0.995229
ASTE008335	-1	0.0109551	0.989045
ASTE007988	-1	0.00436609	0.995634
ASTE007404	-1	0.00467224	0.995328
ASTE007618	-1	0.00581697	0.994183
ASTE010281	-1	0.00474473	0.995255
ASTE008249	-1	0.0101113	0.989889
ASTE010318	-1	0.00483276	0.995167
ASTE010681	-1	0.00481417	0.995186
ASTE008072	-1	0.0131149	0.986885
ASTE007283	-1	0.0114991	0.988501
ASTE010865	-1	0.00652821	0.993472
ASTE008106	-1	0.00517976	0.99482
ASTE009836	-1	0.00566008	0.99434
ASTE007545	-1	0.00760325	0.992397
ASTE007607	-1	0.00573986	0.99426
ASTE009938	-1	0.00750358	0.992496
ASTE007862	-1	0.00470855	0.995291
ASTE007134	-1	0.00891423	0.991086
ASTE007950	-1	0.00717851	0.992821
ASTE008763	-1	0.00452353	0.995476
ASTE007165	-1	0.00927541	0.990725
ASTE007255	-1	0.00889861	0.991101
ASTE007933	-1	0.00765631	0.992344
ASTE010435	-1	0.00485052	0.995149
ASTE009198	-1	0.00494298	0.995057
ASTE010471	-1	0.0081821	0.991818
ASTE008304	-1	0.0168783	0.983122
ASTE010524	-1	0.00574715	0.994253
ASTE008864	-1	0.00921834	0.990782
ASTE007838	-1	0.00907934	0.990921
ASTE011175	-1	0.00449915	0.995501
ASTE006278	-1	0.00820077	0.991799
ASTE006500	-1	0.00541801	0.994582
ASTE008394	-1	0.00597004	0.99403
ASTE006249	-1	0.00839031	0.99161
ASTE008729	-1	0.0072221	0.992778
ASTE011132	-1	0.00614266	0.993857
ASTE008141	-1	0.00610019	0.9939
ASTE007837	-1	0.00622815	0.993772
ASTE009975	-1	0.00831298	0.991687
ASTE006923	-1	0.00531896	0.994681
ASTE008043	-1	0.00560183	0.994398
ASTE007424	-1	0.00478014	0.99522
ASTE008580	-1	0.00581823	0.994182
ASTE006831	-1	0.050973	0.949027
ASTE008228	-1	0.00505229	0.994948
ASTE007603	-1	0.0433855	0.956614
ASTE007872	-1	0.00663321	0.993367
ASTE006281	-1	0.0109205	0.98908
ASTE008102	-1	0.00479893	0.995201
ASTE009614	-1	0.0127084	0.987292
ASTE010359	-1	0.00707173	0.992928
ASTE008053	-1	0.00808055	0.991919
ASTE008332	-1	0.00812069	0.991879
ASTE010426	-1	0.00789826	0.992102
ASTE007606	-1	0.00906551	0.990934
ASTE007083	-1	0.0157893	0.984211
ASTE006813	-1	0.00617803	0.993822
ASTE010427	-1	0.00621891	0.993781
ASTE010617	-1	0.00498234	0.995018
ASTE011377	-1	0.00545692	0.994543
ASTE006794	-1	0.00464162	0.995358
ASTE008555	-1	0.00611371	0.993886
ASTE010225	-1	0.0042403	0.99576
ASTE007490	-1	0.0063274	0.993673
ASTE011769	-1	0.0071522	0.992848
ASTE011660	-1	0.00870315	0.991297
ASTE010047	-1	0.00801335	0.991987
ASTE006492	-1	0.00521738	0.994783
ASTE008104	-1	0.00486898	0.995131
ASTE011717	-1	0.00788369	0.992116
ASTE010349	-1	0.0180175	0.981982
ASTE008496	-1	0.0043733	0.995627
ASTE011324	-1	0.00392945	0.996071
ASTE006830	-1	0.0562171	0.943783
ASTE009503	-1	0.00541175	0.994588
ASTE009351	-1	0.014994	0.985006
ASTE009406	-1	0.00904258	0.990957
ASTE010869	-1	0.00753237	0.992468
ASTE008151	-1	0.00679096	0.993209
ASTE006267	-1	0.00461097	0.995389
ASTE008231	-1	0.00591568	0.994084
ASTE010432	-1	0.0045291	0.995471
ASTE008946	-1	0.00803446	0.991966
ASTE008455	-1	0.00595764	0.994042
ASTE011598	-1	0.00557296	0.994427
ASTE011095	-1	0.00598987	0.99401
ASTE010134	-1	0.0125268	0.987473
ASTE009798	-1	0.00389177	0.996108
ASTE007599	-1	0.015807	0.984193
ASTE010840	-1	0.0068984	0.993102
ASTE006302	-1	0.00950916	0.990491
ASTE008776	-1	0.00603831	0.993962
ASTE011032	-1	0.00450524	0.995495
ASTE006560	-1	0.00647377	0.993526
ASTE007149	-1	0.00936376	0.990636
ASTE008642	-1	0.00597361	0.994026
ASTE008111	-1	0.00461353	0.995386
ASTE009060	-1	0.00580147	0.994199
ASTE006826	-1	0.0114949	0.988505
ASTE007028	-1	0.00640983	0.99359
ASTE008943	-1	0.00893699	0.991063
ASTE008822	-1	0.00572309	0.994277
ASTE009261	-1	0.0117691	0.988231
ASTE006423	-1	0.0069851	0.993015
ASTE010653	-1	0.0298519	0.970148
ASTE006998	-1	0.00495625	0.995044
ASTE008798	-1	0.0122293	0.987771
ASTE011451	-1	0.00550845	0.994492
ASTE009930	-1	0.012028	0.987972
ASTE007633	-1	0.00563967	0.99436
ASTE009405	-1	0.0266894	0.973311
ASTE011639	-1	0.00600329	0.993997
ASTE009478	-1	0.00606212	0.993938
ASTE009941	-1	0.00807665	0.991923
ASTE006377	-1	0.00656577	0.993434
ASTE010504	-1	0.0193549	0.980645
ASTE008331	-1	0.00730652	0.992693
ASTE010490	-1	0.0134809	0.986519
ASTE011768	-1	0.0045194	0.995481
ASTE010967	-1	0.0086506	0.991349
ASTE008489	-1	0.0108087	0.989191
ASTE008690	-1	0.0106288	0.989371
ASTE006612	-1	0.00459714	0.995403
ASTE010591	-1	0.0196576	0.980342
ASTE008144	-1	0.00647977	0.99352
ASTE010703	-1	0.00612059	0.993879
ASTE010402	-1	0.0202223	0.979778
ASTE008676	-1	0.00827861	0.991721
ASTE009042	-1	0.00832755	0.991672
ASTE009481	-1	0.00612187	0.993878
ASTE010252	-1	0.0057927	0.994207
ASTE006835	-1	0.0077217	0.992278
ASTE008142	-1	0.00996592	0.990034
ASTE006220	-1	0.0119433	0.988057
ASTE007437	-1	0.00598626	0.994014
ASTE009171	-1	0.0235615	0.976439
ASTE011762	-1	0.00474621	0.995254
ASTE009150	-1	0.00427098	0.995729
ASTE009369	-1	0.00485869	0.995141
ASTE009149	-1	0.00661363	0.993386
ASTE011005	-1	0.0152334	0.984767
ASTE010301	-1	0.016365	0.983635
ASTE007563	-1	0.0091014	0.990899
ASTE009027	-1	0.0133902	0.98661
ASTE007860	-1	0.00693295	0.993067
ASTE008964	-1	0.0055513	0.994449
ASTE009581	-1	0.0113614	0.988639
ASTE008178	-1	0.0103161	0.989684
ASTE009477	-1	0.00640435	0.993596
ASTE011778	-1	0.00464941	0.995351
ASTE006789	-1	0.00798645	0.992014
ASTE007716	-1	0.00863941	0.991361
ASTE011714	-1	0.00833987	0.99166
ASTE007867	-1	0.0061474	0.993853
ASTE007598	-1	0.0151902	0.98481
ASTE009156	-1	0.0354502	0.96455
ASTE007658	-1	0.0057216	0.994278
ASTE010429	-1	0.00858005	0.99142
ASTE006495	-1	0.0151084	0.984892
ASTE007602	-1	0.0145078	0.985492
ASTE006588	-1	0.0123025	0.987698
ASTE008817	-1	0.00595611	0.994044
ASTE007223	-1	0.0203847	0.979615
ASTE011522	-1	0.00606794	0.993932
ASTE008762	-1	0.00434639	0.995654
ASTE009081	-1	0.0424025	0.957597
ASTE007511	-1	0.00512226	0.994878
ASTE010831	-1	0.0201747	0.979825
ASTE010222	-1	0.0049882	0.995012
ASTE009535	-1	0.0166696	0.98333
ASTE010712	-1	0.00564739	0.994353
ASTE009742	-1	0.00537801	0.994622
ASTE010764	-1	0.0057964	0.994204
ASTE010611	-1	0.00554488	0.994455
ASTE007705	-1	0.00488188	0.995118
ASTE010176	-1	0.0055249	0.994475
ASTE006433	-1	0.00585579	0.994144
ASTE011156	-1	0.00569706	0.994303
ASTE006380	-1	0.00443585	0.995564
ASTE009318	-1	0.00562833	0.994372
ASTE009099	-1	0.0187323	0.981268
ASTE010042	-1	0.0404639	0.959536
ASTE011786	-1	0.00527785	0.994722
ASTE007441	-1	0.00438942	0.995611
ASTE007319	-1	0.005688	0.994312
ASTE010817	-1	0.00914578	0.990854
ASTE009335	-1	0.00739077	0.992609
ASTE009661	-1	0.00546881	0.994531
ASTE010057	-1	0.0122329	0.987767
ASTE010872	-1	0.00635123	0.993649
ASTE014880	-1	0.018139	0.981861
ASTE014268	-1	0.0208809	0.979119
ASTE014855	-1	0.0337823	0.966218
ASTE015197	-1	0.0107772	0.989223
ASTE014457	-1	0.0135867	0.986413
ASTE014603	-1	0.0078551	0.992145
ASTE014670	-1	0.0323757	0.967624
ASTE015105	-1	0.0273911	0.972609
ASTE014779	-1	0.0133981	0.986602
ASTE014097	-1	0.00885273	0.991147
ASTE015011	-1	0.0102414	0.989759
ASTE014999	-1	0.0145263	0.985474
ASTE014950	-1	0.0148608	0.985139
ASTE015098	-1	0.0135393	0.986461
ASTE014746	-1	0.0378243	0.962176
ASTE014261	-1	0.00785761	0.992142
ASTE014824	-1	0.0076178	0.992382
ASTE014578	-1	0.00536545	0.994635
ASTE014165	-1	0.0239093	0.976091
ASTE014330	-1	0.0220994	0.977901
ASTE014074	-1	0.0129491	0.987051
ASTE014430	-1	0.00849996	0.9915
ASTE014297	-1	0.0321965	0.967803
ASTE014299	-1	0.414862	0.585138
ASTE014463	-1	0.00989078	0.990109
ASTE014580	-1	0.0242475	0.975753
ASTE014870	-1	0.00578334	0.994217
ASTE014441	-1	0.0164646	0.983535
ASTE014575	-1	0.00836756	0.991632
ASTE014538	-1	0.0101864	0.989814
ASTE014322	-1	0.016199	0.983801
ASTE014480	-1	0.00570322	0.994297
ASTE014366	-1	0.0124149	0.987585
ASTE014969	-1	0.00767763	0.992322
ASTE014543	-1	0.0184207	0.981579
ASTE014076	-1	0.00631307	0.993687
ASTE014953	-1	0.00580654	0.994193
ASTE014033	-1	0.0353957	0.964604
ASTE014219	-1	0.00559481	0.994405
ASTE014556	-1	0.0341632	0.965837
ASTE015115	-1	0.00701764	0.992982
ASTE014364	-1	0.0247805	0.97522
ASTE014524	-1	0.0287833	0.971217
ASTE014131	-1	0.0411348	0.958865
ASTE015258	-1	0.00580569	0.994194
ASTE014479	-1	0.0105961	0.989404
ASTE014720	-1	0.00597376	0.994026
ASTE015222	-1	0.0163299	0.98367
ASTE014783	-1	0.00780199	0.992198
ASTE015200	-1	0.0359941	0.964006
ASTE015185	-1	0.0287714	0.971229
ASTE014966	-1	0.0238914	0.976109
ASTE014924	-1	0.0153865	0.984614
ASTE014898	-1	0.00988009	0.99012
ASTE015155	-1	0.0283754	0.971625
ASTE014346	-1	0.0109783	0.989022
ASTE015139	-1	0.0135865	0.986414
ASTE014181	-1	0.0154651	0.984535
ASTE014751	-1	0.0109846	0.989015
ASTE015299	-1	0.0150705	0.98493
ASTE014502	-1	0.0201192	0.979881
ASTE014534	-1	0.0122505	0.987749
ASTE014691	-1	0.0411063	0.958894
ASTE015273	-1	0.0163869	0.983613
ASTE014753	-1	0.020155	0.979845
ASTE014079	-1	0.011591	0.988409
ASTE014608	-1	0.00846296	0.991537
ASTE015146	-1	0.00582017	0.99418
ASTE014614	-1	0.0328277	0.967172
ASTE015272	-1	0.00746457	0.992535
ASTE015016	-1	0.00701212	0.992988
ASTE014529	-1	0.0185001	0.9815
ASTE014490	-1	0.0099249	0.990075
ASTE011804	-1	0.004524	0.995476
ASTE014232	-1	0.0371643	0.962836
ASTE015262	-1	0.0129411	0.987059
ASTE014432	-1	0.00709102	0.992909
ASTE014225	-1	0.00600123	0.993999
ASTE014381	-1	0.00893839	0.991062
ASTE014646	-1	0.0169013	0.983099
ASTE014997	-1	0.013587	0.986413
ASTE014788	-1	0.00516333	0.994837
ASTE014011	-1	0.00853864	0.991461
ASTE014132	-1	0.00759031	0.99241
ASTE014748	-1	0.00521272	0.994787
ASTE014361	-1	0.00677967	0.99322
ASTE014657	-1	0.0344674	0.965533
ASTE014615	-1	0.00834486	0.991655
ASTE014440	-1	0.00901537	0.990985
ASTE014292	-1	0.0137844	0.986216
ASTE014123	-1	0.0200103	0.97999
ASTE015031	-1	0.00948712	0.990513
ASTE015220	-1	0.0172778	0.982722
ASTE015163	-1	0.00939748	0.990603
ASTE014818	-1	0.0186113	0.981389
ASTE015061	-1	0.0133555	0.986645
ASTE014895	-1	0.0152796	0.98472
ASTE014799	-1	0.0198476	0.980152
ASTE015161	-1	0.0996573	0.900343
ASTE014562	-1	0.0104527	0.989547
ASTE014160	-1	0.00764511	0.992355
ASTE014017	-1	0.00543882	0.994561
ASTE014742	-1	0.00685886	0.993141
ASTE014623	-1	0.0135392	0.986461
ASTE015021	-1	0.0136157	0.986384
ASTE014607	-1	0.00620873	0.993791
ASTE015192	-1	0.0147931	0.985207
ASTE014998	-1	0.0160597	0.98394
ASTE014886	-1	0.0089593	0.991041
ASTE014271	-1	0.0114416	0.988558
ASTE014785	-1	0.0667053	0.933295
ASTE014321	-1	0.0101745	0.989825
ASTE014965	-1	0.219138	0.780862
ASTE014902	-1	0.00693673	0.993063
ASTE014423	-1	0.0285288	0.971471
ASTE014037	-1	0.0256454	0.974355
ASTE015248	-1	0.00984237	0.990158
ASTE014791	-1	0.182594	0.817406
ASTE014288	-1	0.0470766	0.952923
ASTE014874	-1	0.00978837	0.990212
ASTE014729	-1	0.0206336	0.979366
ASTE014869	-1	0.00799857	0.992001
ASTE014205	-1	0.0439981	0.956002
ASTE014766	-1	0.0105806	0.989419
ASTE014352	-1	0.00859284	0.991407
ASTE014030	-1	0.0138796	0.98612
ASTE014581	-1	0.0331719	0.966828
ASTE014172	-1	0.0155055	0.984495
ASTE014713	-1	0.0060084	0.993992
ASTE014370	-1	0.00960356	0.990396
ASTE014994	-1	0.0078966	0.992103
ASTE014986	-1	0.0129859	0.987014
ASTE014243	-1	0.0534642	0.946536
ASTE014115	-1	0.00929315	0.990707
ASTE015191	-1	0.0107039	0.989296
ASTE014905	-1	0.00854285	0.991457
ASTE014268	-1	0.0238279	0.976172
ASTE014693	-1	0.0226963	0.977304
ASTE014192	-1	0.00840989	0.99159
ASTE014668	-1	0.0125189	0.987481
ASTE014594	-1	0.00688729	0.993113
ASTE014583	-1	0.0103508	0.989649
ASTE014082	-1	0.00733338	0.992667
ASTE014031	-1	0.0526275	0.947373
ASTE015203	-1	0.0175073	0.982493
ASTE014348	-1	0.00771428	0.992286
ASTE015135	-1	0.0058185	0.994182
ASTE014978	-1	0.0323457	0.967654
ASTE014782	-1	0.00747686	0.992523
ASTE014667	-1	0.0625143	0.937486
ASTE014630	-1	0.0156904	0.98431
ASTE015194	-1	0.00507161	0.994928
ASTE015120	-1	0.00805782	0.991942
ASTE014548	-1	0.0166586	0.983341
ASTE014727	-1	0.00469113	0.995309
ASTE014486	-1	0.00726097	0.992739
ASTE014358	-1	0.0166048	0.983395
ASTE015034	-1	0.00640613	0.993594
ASTE014092	-1	0.00932922	0.990671
ASTE014666	-1	0.0541332	0.945867
ASTE014388	-1	0.0438891	0.956111
ASTE014359	-1	0.0134838	0.986516
ASTE015119	-1	0.00703401	0.992966
ASTE014749	-1	0.0118883	0.988112
ASTE014459	-1	0.0293643	0.970636
ASTE015180	-1	0.0230854	0.976915
ASTE014715	-1	0.00645437	0.993546
ASTE014865	-1	0.00663567	0.993364
ASTE014645	-1	0.0136129	0.986387
ASTE014184	-1	0.00569783	0.994302
ASTE014707	-1	0.0133197	0.98668
ASTE014833	-1	0.0111709	0.988829
ASTE014304	-1	0.00889653	0.991103
ASTE014795	-1	0.011487	0.988513
ASTE014114	-1	0.0131027	0.986897
ASTE014305	-1	0.00482223	0.995178
ASTE015174	-1	0.0303426	0.969657
ASTE014347	-1	0.00717147	0.992829
ASTE014282	-1	0.00833728	0.991663
ASTE014419	-1	0.00782868	0.992171
ASTE015156	-1	0.0187349	0.981265
ASTE014772	-1	0.00585831	0.994142
ASTE015094	-1	0.00852171	0.991478
ASTE015195	-1	0.00534545	0.994655
ASTE015126	-1	0.0073478	0.992652
ASTE014866	-1	0.0194526	0.980547
ASTE014586	-1	0.0260901	0.97391
ASTE014029	-1	0.00975501	0.990245
ASTE014650	-1	0.00715946	0.992841
ASTE015075	-1	0.00969318	0.990307
ASTE014844	-1	0.120292	0.879708
ASTE014439	-1	0.00872712	0.991273
ASTE014302	-1	0.0209495	0.979051
ASTE015051	-1	0.0366903	0.96331
ASTE014756	-1	0.00785312	0.992147
ASTE014680	-1	0.00879954	0.9912
ASTE014328	-1	0.0200757	0.979924
ASTE015065	-1	0.00506017	0.99494
ASTE014171	-1	0.00716886	0.992831
ASTE014914	-1	0.0141426	0.985857
ASTE014846	-1	0.00830385	0.991696
ASTE014098	-1	0.00670658	0.993293
ASTE014265	-1	0.00997659	0.990023
ASTE014081	-1	0.00751142	0.992489
ASTE014326	-1	0.00751655	0.992483
ASTE014449	-1	0.00536066	0.994639
ASTE014194	-1	0.00642617	0.993574
ASTE014773	-1	0.00748991	0.99251
ASTE014042	-1	0.00607212	0.993928
ASTE014572	-1	0.012572	0.987428
ASTE014396	-1	0.0340771	0.965923
ASTE014658	-1	0.0149589	0.985041
ASTE014335	-1	0.00710082	0.992899
ASTE014478	-1	0.0142669	0.985733
ASTE014156	-1	0.015881	0.984119
ASTE014015	-1	0.0257772	0.974223
ASTE014144	-1	0.00419112	0.995809
ASTE014153	-1	0.00584662	0.994153
ASTE014022	-1	0.0129123	0.987088
ASTE015179	-1	0.00798298	0.992017
ASTE014996	-1	0.00530733	0.994693
ASTE014851	-1	0.0197915	0.980209
ASTE015026	-1	0.00831596	0.991684
ASTE015214	-1	0.057156	0.942844
ASTE014897	-1	0.0226553	0.977345
ASTE014648	-1	0.0755231	0.924477
ASTE014677	-1	0.00597071	0.994029
ASTE014291	-1	0.0287733	0.971227
ASTE014333	-1	0.00793111	0.992069
ASTE014794	-1	0.01037	0.98963
ASTE014310	-1	0.039236	0.960764
ASTE014281	-1	0.00806889	0.991931
ASTE014989	-1	0.00642013	0.99358
ASTE014309	-1	0.205024	0.794976
ASTE015263	-1	0.0072409	0.992759
ASTE015305	-1	0.00832594	0.991674
ASTE015046	-1	0.00992234	0.990078
ASTE014342	-1	0.00674921	0.993251
ASTE014021	-1	0.0688032	0.931197
ASTE014078	-1	0.0125978	0.987402
ASTE014842	-1	0.0105464	0.989454
ASTE014375	-1	0.0111143	0.988886
ASTE015122	-1	0.00463845	0.995362
ASTE014224	-1	0.00729811	0.992702
ASTE014105	-1	0.00776517	0.992235
ASTE014485	-1	0.0174693	0.982531
ASTE014185	-1	0.00825096	0.991749
ASTE014461	-1	0.0115624	0.988438
ASTE015062	-1	0.0643951	0.935605
ASTE014390	-1	0.00752098	0.992479
ASTE014839	-1	0.00748563	0.992514
ASTE014768	-1	0.089653	0.910347
ASTE014915	-1	0.00576964	0.99423
ASTE014841	-1	0.00871496	0.991285
ASTE014765	-1	0.00784188	0.992158
ASTE014758	-1	0.0189872	0.981013
ASTE014278	-1	0.0123439	0.987656
ASTE014599	-1	0.00686483	0.993135
ASTE014215	-1	0.0076749	0.992325
ASTE014039	-1	0.443898	0.556102
ASTE014752	-1	0.00987124	0.990129
ASTE014960	-1	0.036997	0.963003
ASTE015091	-1	0.00600001	0.994
ASTE014702	-1	0.0344888	0.965511
ASTE014155	-1	0.0193627	0.980637
ASTE014091	-1	0.00955687	0.990443
ASTE014177	-1	0.0103231	0.989677
ASTE014167	-1	0.0104588	0.989541
ASTE014654	-1	0.01115	0.98885
ASTE014864	-1	0.0441078	0.955892
ASTE014472	-1	0.00842931	0.991571
ASTE014553	-1	0.0183121	0.981688
ASTE014460	-1	0.010993	0.989007
ASTE015242	-1	0.0545289	0.945471
ASTE014406	-1	0.005745	0.994255
ASTE014568	-1	0.0496032	0.950397
ASTE014991	-1	0.0135489	0.986451
ASTE014546	-1	0.00881735	0.991183
ASTE015028	-1	0.00519368	0.994806
ASTE015254	-1	0.0455552	0.954445
ASTE014122	-1	0.00848473	0.991515
ASTE014644	-1	0.00959697	0.990403
ASTE014875	-1	0.0129628	0.987037
ASTE014386	-1	0.00682663	0.993173
ASTE015077	-1	0.0160802	0.98392
ASTE014383	-1	0.0104213	0.989579
ASTE014660	-1	0.0493955	0.950604
ASTE014837	-1	0.0276069	0.972393
ASTE014856	-1	0.00977091	0.990229
ASTE014298	-1	0.00609318	0.993907
ASTE014012	-1	0.0114982	0.988502
ASTE014871	-1	0.0246573	0.975343
ASTE015227	-1	0.014842	0.985158
ASTE015066	-1	0.0126822	0.987318
ASTE014451	-1	0.391534	0.608466
ASTE014163	-1	0.0106081	0.989392
ASTE014609	-1	0.00993968	0.99006
ASTE014719	-1	0.00762481	0.992375
ASTE014102	-1	0.0325448	0.967455
ASTE015213	-1	0.0060868	0.993913
ASTE014056	-1	0.00747821	0.992522
ASTE015102	-1	0.00684583	0.993154
ASTE014911	-1	0.0804657	0.919534
ASTE014090	-1	0.00526557	0.994734
ASTE014220	-1	0.00635613	0.993644
ASTE014821	-1	0.0221352	0.977865
ASTE014867	-1	0.0312601	0.96874
ASTE015176	-1	0.00465301	0.995347
ASTE014891	-1	0.063604	0.936396
ASTE014635	-1	0.00845796	0.991542
ASTE014209	-1	0.0104487	0.989551
ASTE015052	-1	0.0532492	0.946751
ASTE015036	-1	0.00516727	0.994833
ASTE014264	-1	0.00719218	0.992808
ASTE014520	-1	0.0132932	0.986707
ASTE014168	-1	0.00630055	0.993699
ASTE014557	-1	0.013216	0.986784
ASTE015097	-1	0.00540341	0.994597
ASTE014522	-1	0.0113708	0.988629
ASTE014009	-1	0.0106503	0.98935
ASTE014532	-1	0.0169125	0.983088
ASTE014062	-1	0.0127698	0.98723
ASTE014843	-1	0.0107362	0.989264
ASTE015249	-1	0.0107062	0.989294
ASTE014290	-1	0.034035	0.965965
ASTE015081	-1	0.0750535	0.924946
ASTE014781	-1	0.00977169	0.990228
ASTE014223	-1	0.00616184	0.993838
ASTE015127	-1	0.026777	0.973223
ASTE014157	-1	0.455407	0.544593
ASTE015209	-1	0.0110175	0.988983
ASTE014945	-1	0.0244758	0.975524
ASTE014370	-1	0.0135482	0.986452
ASTE014498	-1	0.0650186	0.934981
ASTE014130	-1	0.00730871	0.992691
ASTE014479	-1	0.00871799	0.991282
ASTE014726	-1	0.00534141	0.994659
ASTE014055	-1	0.040075	0.959925
ASTE015266	-1	0.00837128	0.991629
ASTE014332	-1	0.0121219	0.987878
ASTE014812	-1	0.00616808	0.993832
ASTE014488	-1	0.019728	0.980272
ASTE014611	-1	0.0226126	0.977387
ASTE014329	-1	0.0113868	0.988613
ASTE014908	-1	0.0138141	0.986186
ASTE014909	-1	0.00747615	0.992524
ASTE015014	-1	0.00629133	0.993709
ASTE014926	-1	0.0048691	0.995131
ASTE014051	-1	0.0298168	0.970183
ASTE014942	-1	0.0162845	0.983716
ASTE015277	-1	0.0392349	0.960765
ASTE014845	-1	0.0104565	0.989543
ASTE014664	-1	0.00978993	0.99021
ASTE014574	-1	0.0085583	0.991442
ASTE014982	-1	0.00988344	0.990117
ASTE014647	-1	0.00758136	0.992419
ASTE014500	-1	0.0153343	0.984666
ASTE014250	-1	0.0173417	0.982658
ASTE015067	-1	0.0280483	0.971952
ASTE014369	-1	0.00442957	0.99557
ASTE015129	-1	0.0117703	0.98823
ASTE015050	-1	0.00539898	0.994601
ASTE014138	-1	0.0198037	0.980196
ASTE015238	-1	0.0053711	0.994629
ASTE014171	-1	0.00690676	0.993093
ASTE014597	-1	0.0176931	0.982307
ASTE014323	-1	0.00985777	0.990142
ASTE015145	-1	0.0138002	0.9862
ASTE015130	-1	0.0370775	0.962923
ASTE014827	-1	0.189915	0.810085
ASTE014394	-1	0.0074118	0.992588
ASTE014802	-1	0.00474254	0.995257
ASTE014767	-1	0.0521864	0.947814
ASTE015188	-1	0.00789309	0.992107
ASTE014325	-1	0.0150313	0.984969
ASTE014932	-1	0.00990181	0.990098
ASTE014301	-1	0.0153769	0.984623
ASTE014373	-1	0.00730871	0.992691
ASTE014916	-1	0.0146701	0.98533
ASTE014410	-1	0.00801267	0.991987
ASTE015199	-1	0.00999863	0.990001
ASTE015101	-1	0.0384487	0.961551
ASTE014703	-1	0.0317265	0.968273
ASTE014227	-1	0.0932265	0.906774
ASTE015302	-1	0.00629548	0.993705
ASTE014696	-1	0.0768173	0.923183
ASTE014544	-1	0.00805057	0.991949
ASTE014931	-1	0.0125793	0.987421
ASTE014678	-1	0.00502514	0.994975
ASTE014885	-1	0.00720116	0.992799
ASTE014596	-1	0.00794623	0.992054
ASTE014350	-1	0.00632849	0.993672
ASTE014289	-1	0.00866896	0.991331
ASTE014086	-1	0.00795114	0.992049
ASTE014807	-1	0.0102257	0.989774
ASTE014315	-1	0.0246738	0.975326
ASTE015294	-1	0.00535854	0.994641
ASTE015095	-1	0.0101737	0.989826
ASTE014728	-1	0.0234285	0.976571
ASTE014698	-1	0.00803091	0.991969
ASTE014665	-1	0.00921536	0.990785
ASTE014901	-1	0.0945434	0.905457
ASTE014372	-1	0.0197786	0.980221
ASTE014237	-1	0.0155703	0.98443
ASTE014236	-1	0.0196668	0.980333
ASTE014311	-1	0.0113513	0.988649
ASTE015181	-1	0.0300233	0.969977
ASTE014816	-1	0.00696363	0.993036
ASTE014371	-1	0.00674588	0.993254
ASTE015008	-1	0.0287899	0.97121
ASTE015180	-1	0.0263074	0.973693
ASTE015000	-1	0.0153989	0.984601
ASTE014491	-1	0.163475	0.836525
ASTE014239	-1	0.0158164	0.984184
ASTE014913	-1	0.00500832	0.994992
ASTE014690	-1	0.0120423	0.987958
ASTE014368	-1	0.0101172	0.989883
ASTE014178	-1	0.0428204	0.95718
ASTE014050	-1	0.0184392	0.981561
ASTE015040	-1	0.0185265	0.981473
ASTE015057	-1	0.00778525	0.992215
ASTE014395	-1	0.0224449	0.977555
ASTE014231	-1	0.0116007	0.988399
ASTE015231	-1	0.0170171	0.982983
ASTE014815	-1	0.00784724	0.992153
ASTE014426	-1	0.021909	0.978091
ASTE015078	-1	0.0415577	0.958442
ASTE014351	-1	0.0155077	0.984492
ASTE015171	-1	0.120116	0.879884
ASTE014040	-1	0.0150865	0.984914
ASTE014539	-1	0.00550902	0.994491
ASTE014920	-1	0.00719995	0.9928
ASTE014718	-1	0.00693305	0.993067
ASTE014025	-1	0.0073547	0.992645
ASTE014470	-1	0.00716782	0.992832
ASTE014627	-1	0.00755756	0.992442
ASTE014938	-1	0.0347262	0.965274
ASTE014453	-1	0.0156611	0.984339
ASTE015261	-1	0.00591016	0.99409
ASTE015173	-1	0.0114896	0.98851
ASTE014624	-1	0.0092346	0.990765
ASTE015283	-1	0.0101573	0.989843
ASTE015218	-1	0.0178504	0.98215
ASTE014468	-1	0.0103175	0.989682
ASTE015256	-1	0.00529333	0.994707
ASTE014592	-1	0.361835	0.638165
ASTE014317	-1	0.00900988	0.99099
ASTE015184	-1	0.0497837	0.950216
ASTE014573	-1	0.0500732	0.949927
ASTE014863	-1	0.0082167	0.991783
ASTE015204	-1	0.0720846	0.927915
ASTE014235	-1	0.061465	0.938535
ASTE015287	-1	0.0229681	0.977032
ASTE014777	-1	0.053171	0.946829
ASTE014494	-1	0.00707389	0.992926
ASTE014196	-1	0.0113712	0.988629
ASTE014958	-1	0.0391653	0.960835
ASTE014560	-1	0.0255955	0.974404
ASTE014484	-1	0.0112823	0.988718
ASTE014377	-1	0.0135468	0.986453
ASTE014014	-1	0.0114108	0.988589
ASTE015232	-1	0.0124115	0.987588
ASTE014003	-1	0.0112681	0.988732
ASTE015017	-1	0.0088762	0.991124
ASTE014606	-1	0.013922	0.986078
ASTE015264	-1	0.0146146	0.985385
ASTE014437	-1	0.0390247	0.960975
ASTE014762	-1	0.0102944	0.989706
ASTE014701	-1	0.0234409	0.976559
ASTE015019	-1	0.0138561	0.986144
ASTE014797	-1	0.0274453	0.972555
ASTE015253	-1	0.127014	0.872986
ASTE014139	-1	0.00966526	0.990335
ASTE014119	-1	0.0123418	0.987658
ASTE014497	-1	0.00414841	0.995852
ASTE014412	-1	0.0060538	0.993946
ASTE015099	-1	0.00884714	0.991153
ASTE014878	-1	0.00580093	0.994199
ASTE014776	-1	0.0307653	0.969235
ASTE014852	-1	0.0102746	0.989725
ASTE014700	-1	0.0126719	0.987328
ASTE011799	-1	0.00441556	0.995584
ASTE014133	-1	0.0184028	0.981597
ASTE014349	-1	0.0115303	0.98847
ASTE015293	-1	0.00531802	0.994682
ASTE014689	-1	0.00910833	0.990892
ASTE015044	-1	0.0320632	0.967937
ASTE014523	-1	0.0319399	0.96806
ASTE014095	-1	0.0128507	0.987149
ASTE015134	-1	0.00466595	0.995334
ASTE014872	-1	0.0235853	0.976415
ASTE014207	-1	0.0112313	0.988769
ASTE014692	-1	0.00887599	0.991124
ASTE014198	-1	0.124085	0.875915
ASTE014413	-1	0.0129944	0.987006
ASTE014128	-1	0.14274	0.85726
ASTE014663	-1	0.0102284	0.989772
ASTE014956	-1	0.0092678	0.990732
ASTE014471	-1	0.0100312	0.989969
ASTE015069	-1	0.0173954	0.982605
ASTE014830	-1	0.0104048	0.989595
ASTE014588	-1	0.00475704	0.995243
ASTE015275	-1	0.013395	0.986605
ASTE015221	-1	0.0167035	0.983297
ASTE014823	-1	0.0069712	0.993029
ASTE014001	-1	0.0161571	0.983843
ASTE014808	-1	0.00858993	0.99141
ASTE014464	-1	0.0306182	0.969382
ASTE014629	-1	0.00537138	0.994629
ASTE014400	-1	0.0147491	0.985251
ASTE015082	-1	0.00869549	0.991305
ASTE014276	-1	0.0522862	0.947714
ASTE014233	-1	0.0247986	0.975201
ASTE015206	-1	0.00772366	0.992276
ASTE014183	-1	0.0117463	0.988254
ASTE014338	-1	0.00541206	0.994588
ASTE015060	-1	0.003939	0.996061
ASTE014554	-1	0.00494839	0.995052
ASTE015285	-1	0.011171	0.988829
ASTE014917	-1	0.00681997	0.99318
ASTE014275	-1	0.0064696	0.99353
ASTE014661	-1	0.0304216	0.969578
ASTE014151	-1	0.0107849	0.989215
ASTE015304	-1	0.015288	0.984712
ASTE014341	-1	0.00905481	0.990945
ASTE015153	-1	0.00570719	0.994293
ASTE015152	-1	0.0113473	0.988653
ASTE014973	-1	0.00701649	0.992984
ASTE015274	-1	0.0111288	0.988871
ASTE015093	-1	0.00637968	0.99362
ASTE014900	-1	0.0066332	0.993367
ASTE014514	-1	0.0056008	0.994399
ASTE014113	-1	0.0111574	0.988843
ASTE014211	-1	0.0110032	0.988997
ASTE014175	-1	0.0168878	0.983112
ASTE015299	-1	0.022904	0.977096
ASTE014036	-1	0.00833631	0.991664
ASTE014106	-1	0.0178908	0.982109
ASTE014709	-1	0.00701452	0.992985
ASTE014504	-1	0.00804854	0.991951
ASTE014073	-1	0.00867592	0.991324
ASTE015165	-1	0.0130914	0.986909
ASTE015150	-1	0.00549607	0.994504
ASTE014771	-1	0.00983019	0.99017
ASTE014222	-1	0.012015	0.987985
ASTE014850	-1	0.0156356	0.984364
ASTE014112	-1	0.0100532	0.989947
ASTE014069	-1	0.00680525	0.993195
ASTE014181	-1	0.0118271	0.988173
ASTE014084	-1	0.00592903	0.994071
ASTE015043	-1	0.0153397	0.98466
ASTE014939	-1	0.0262228	0.973777
ASTE015064	-1	0.0176654	0.982335
ASTE014258	-1	0.00554645	0.994454
ASTE014759	-1	0.0206704	0.97933
ASTE014087	-1	0.0147017	0.985298
ASTE015247	-1	0.00650067	0.993499
ASTE014444	-1	0.012209	0.987791
ASTE014849	-1	0.03524	0.96476
ASTE015058	-1	0.00578708	0.994213
ASTE014229	-1	0.0128238	0.987176
ASTE014053	-1	0.00530125	0.994699
ASTE014150	-1	0.0136521	0.986348
ASTE014313	-1	0.00735571	0.992644
ASTE014189	-1	0.00698149	0.993019
ASTE014483	-1	0.00888474	0.991115
ASTE014208	-1	0.0149393	0.985061
ASTE014141	-1	0.0141222	0.985878
ASTE015241	-1	0.0460483	0.953952
ASTE015041	-1	0.0055359	0.994464
ASTE014957	-1	0.00826493	0.991735
ASTE014537	-1	0.0146392	0.985361
ASTE014286	-1	0.019104	0.980896
ASTE014154	-1	0.0109982	0.989002
ASTE014095	-1	0.0339722	0.966028
ASTE015280	-1	0.0207031	0.979297
ASTE014857	-1	0.0154376	0.984562
ASTE014416	-1	0.0143622	0.985638
ASTE015090	-1	0.0591396	0.94086
ASTE014712	-1	0.00723959	0.99276
ASTE015106	-1	0.027591	0.972409
ASTE015279	-1	0.00627481	0.993725
ASTE014625	-1	0.006865	0.993135
ASTE014569	-1	0.0266862	0.973314
ASTE014402	-1	0.0111479	0.988852
ASTE014681	-1	0.0121436	0.987856
ASTE014525	-1	0.0211239	0.978876
ASTE015149	-1	0.00851674	0.991483
ASTE015116	-1	0.0141986	0.985801
ASTE015255	-1	0.0943175	0.905682
ASTE014148	-1	0.0372499	0.96275
ASTE014540	-1	0.01066	0.98934
ASTE015281	-1	0.00411499	0.995885
ASTE015001	-1	0.167255	0.832745
ASTE014466	-1	0.0641515	0.935849
ASTE014234	-1	0.0153736	0.984626
ASTE015237	-1	0.0211743	0.978826
ASTE015048	-1	0.010116	0.989884
ASTE014415	-1	0.0115685	0.988431
ASTE014316	-1	0.0049632	0.995037
ASTE014228	-1	0.0345866	0.965413
ASTE014137	-1	0.0868341	0.913166
ASTE014099	-1	0.0819489	0.918051
ASTE014345	-1	0.00732148	0.992679
ASTE014925	-1	0.0133938	0.986606
ASTE014085	-1	0.0415297	0.95847
ASTE015086	-1	0.00673879	0.993261
ASTE014550	-1	0.00838057	0.991619
ASTE014180	-1	0.0119857	0.988014
ASTE014039	-1	0.0414353	0.958565
ASTE014634	-1	0.0127933	0.987207
ASTE014120	-1	0.00731288	0.992687
ASTE014246	-1	0.00899027	0.99101
ASTE015006	-1	0.00748197	0.992518
ASTE014861	-1	0.00969469	0.990305
ASTE014376	-1	0.0202225	0.979777
ASTE014513	-1	0.00787202	0.992128
ASTE014452	-1	0.00527869	0.994721
ASTE014152	-1	0.0112357	0.988764
ASTE014985	-1	0.0137211	0.986279
ASTE014418	-1	0.00550573	0.994494
ASTE015015	-1	0.0114843	0.988516
ASTE014272	-1	0.00741615	0.992584
ASTE014921	-1	0.016572	0.983428
ASTE014004	-1	0.0046023	0.995398
ASTE014923	-1	0.0101136	0.989886
ASTE014761	-1	0.029807	0.970193
ASTE014337	-1	0.0261059	0.973894
ASTE014547	-1	0.0114181	0.988582
ASTE014873	-1	0.0237206	0.976279
ASTE015266	-1	0.00697544	0.993025
ASTE014879	-1	0.014178	0.985822
ASTE014280	-1	0.0120969	0.987903
ASTE015208	-1	0.0226085	0.977391
ASTE014910	-1	0.00889664	0.991103
ASTE014363	-1	0.00901153	0.990988
ASTE014725	-1	0.00907702	0.990923
ASTE014740	-1	0.0141092	0.985891
ASTE014283	-1	0.00420218	0.995798
ASTE014193	-1	0.0206848	0.979315
ASTE014366	-1	0.00805996	0.99194
ASTE014629	-1	0.00853361	0.991466
ASTE014336	-1	0.0233139	0.976686
ASTE014567	-1	0.130192	0.869808
ASTE014914	-1	0.0280247	0.971975
ASTE015265	-1	0.00990732	0.990093
ASTE014242	-1	0.00825622	0.991744
ASTE014226	-1	0.00583723	0.994163
ASTE014784	-1	0.0152266	0.984773
ASTE014118	-1	0.00631297	0.993687
ASTE014498	-1	0.0794135	0.920586
ASTE014088	-1	0.0606259	0.939374
ASTE015182	-1	0.0122168	0.987783
ASTE015162	-1	0.0146307	0.985369
ASTE014002	-1	0.012156	0.987844
ASTE014117	-1	0.0136999	0.9863
ASTE014653	-1	0.00477908	0.995221
ASTE014801	-1	0.00813648	0.991864
ASTE014206	-1	0.00759237	0.992408
ASTE015224	-1	0.00636857	0.993631
ASTE014285	-1	0.0392736	0.960726
ASTE014424	-1	0.0117382	0.988262
ASTE014730	-1	0.0176517	0.982348
ASTE014200	-1	0.0126059	0.987394
ASTE015151	-1	0.013766	0.986234
ASTE014591	-1	0.0461455	0.953855
ASTE014962	-1	0.019331	0.980669
ASTE015110	-1	0.00668623	0.993314
ASTE014455	-1	0.0185925	0.981408
ASTE014195	-1	0.0135881	0.986412
ASTE014711	-1	0.013679	0.986321
ASTE014096	-1	0.0155279	0.984472
ASTE014004	-1	0.0116385	0.988362
ASTE014127	-1	0.00538096	0.994619
ASTE015033	-1	0.31593	0.68407
ASTE014722	-1	0.010163	0.989837
ASTE014988	-1	0.0100223	0.989978
ASTE014697	-1	0.0110048	0.988995
ASTE014248	-1	0.0198198	0.98018
ASTE014191	-1	0.00763836	0.992362
ASTE014679	-1	0.0119992	0.988001
ASTE014724	-1	0.0196328	0.980367
ASTE014016	-1	0.0275306	0.972469
ASTE014881	-1	0.00968019	0.99032
ASTE015292	-1	0.00942436	0.990576
ASTE014343	-1	0.085951	0.914049
ASTE014446	-1	0.00851305	0.991487
ASTE014178	-1	0.0143305	0.98567
ASTE014260	-1	0.00917873	0.990821
ASTE014882	-1	0.00907596	0.990924
ASTE014944	-1	0.00601999	0.99398
ASTE015298	-1	0.0126618	0.987338
ASTE014080	-1	0.0182681	0.981732
ASTE014505	-1	0.0199994	0.980001
ASTE014057	-1	0.0147448	0.985255
ASTE014188	-1	0.0125873	0.987413
ASTE014254	-1	0.0117708	0.988229
ASTE014763	-1	0.0117414	0.988259
ASTE015291	-1	0.00929126	0.990709
ASTE014980	-1	0.0144865	0.985513
ASTE014961	-1	0.00892898	0.991071
ASTE014987	-1	0.0230235	0.976976
ASTE014649	-1	0.0103568	0.989643
ASTE014066	-1	0.013838	0.986162
ASTE014517	-1	0.00435002	0.99565
ASTE014443	-1	0.0130617	0.986938
ASTE014704	-1	0.00969628	0.990304
ASTE014796	-1	0.0097814	0.990219
ASTE014545	-1	0.0111544	0.988846
ASTE015027	-1	0.00444894	0.995551
ASTE014353	-1	0.00756636	0.992434
ASTE015038	-1	0.00603649	0.993964
ASTE015233	-1	0.00999454	0.990005
ASTE014019	-1	0.00546271	0.994537
ASTE014558	-1	0.00919096	0.990809
ASTE014340	-1	0.00830301	0.991697
ASTE014083	-1	0.143964	0.856036
ASTE014417	-1	0.0140212	0.985979
ASTE015296	-1	0.0219881	0.978012
ASTE014742	-1	0.00924739	0.990753
ASTE014140	-1	0.0120868	0.987913
ASTE015244	-1	0.0112908	0.988709
ASTE015128	-1	0.0101172	0.989883
ASTE014780	-1	0.0147223	0.985278
ASTE014954	-1	0.0186285	0.981372
ASTE014481	-1	0.00698307	0.993017
ASTE014158	-1	0.00426508	0.995735
ASTE014723	-1	0.0274875	0.972513
ASTE014383	-1	0.0156359	0.984364
ASTE014577	-1	0.00624152	0.993758
ASTE014963	-1	0.020054	0.979946
ASTE014617	-1	0.00966495	0.990335
ASTE014836	-1	0.0065493	0.993451
ASTE015260	-1	0.00421695	0.995783
ASTE014632	-1	0.0640527	0.935947
ASTE014506	-1	0.0245204	0.97548
ASTE014533	-1	0.00791175	0.992088
ASTE015056	-1	0.0111503	0.98885
ASTE014142	-1	0.0134334	0.986567
ASTE014743	-1	0.0115682	0.988432
ASTE015108	-1	0.0251915	0.974809
ASTE015246	-1	0.00502869	0.994971
ASTE014684	-1	0.00600022	0.994
ASTE014047	-1	0.0108996	0.9891
ASTE014854	-1	0.00805659	0.991943
ASTE014906	-1	0.0145921	0.985408
ASTE014541	-1	0.0637689	0.936231
ASTE015215	-1	0.00888611	0.991114
ASTE015083	-1	0.0112253	0.988775
ASTE015235	-1	0.0116603	0.98834
ASTE014477	-1	0.00757771	0.992422
ASTE014268	-1	0.00623959	0.99376
ASTE014378	-1	0.0133072	0.986693
ASTE014656	-1	0.00707906	0.992921
ASTE014357	-1	0.0100647	0.989935
ASTE014474	-1	0.0312046	0.968795
ASTE014754	-1	0.00658121	0.993419
ASTE014249	-1	0.00837659	0.991623
ASTE015138	-1	0.0148874	0.985113
ASTE015133	-1	0.0188648	0.981135
ASTE014535	-1	0.0124687	0.987531
ASTE014825	-1	0.0137144	0.986286
ASTE014811	-1	0.0230766	0.976923
ASTE015042	-1	0.00571896	0.994281
ASTE014186	-1	0.0141245	0.985875
ASTE014741	-1	0.0164703	0.98353
ASTE015286	-1	0.00504944	0.994951
ASTE014787	-1	0.0204361	0.979564
ASTE014129	-1	0.00910778	0.990892
ASTE014179	-1	0.0103525	0.989647
ASTE015024	-1	0.00694779	0.993052
ASTE014024	-1	0.00858037	0.99142
ASTE015079	-1	0.0245049	0.975495
ASTE014605	-1	0.00994397	0.990056
ASTE014911	-1	0.109817	0.890183
ASTE014273	-1	0.0204589	0.979541
ASTE014213	-1	0.0126249	0.987375
ASTE015122	-1	0.00539751	0.994602
ASTE014710	-1	0.00795317	0.992047
ASTE015123	-1	0.0177152	0.982285
ASTE014970	-1	0.0361606	0.963839
ASTE014482	-1	0.0154841	0.984516
ASTE014519	-1	0.0116733	0.988327
ASTE014685	-1	0.0150968	0.984903
ASTE014688	-1	0.0124457	0.987554
ASTE014566	-1	0.0304872	0.969513
[truncated: 518 more rows]

## Sheet: TGF
TGF pathway SVM prediction scores. Cut-off value of >=.96 were taken for the selection of genes to be mapped in the sub-network.
Anopheles stephensi gene Id	Prediction	Positive prediction score	Negative prediction score
ASTE001143	1	0.956526	0.0434741
ASTE001386	1	0.974709	0.0252908
ASTE001074	1	0.747107	0.252893
ASTE002234	1	0.948539	0.0514614
ASTE002018	1	0.743049	0.256951
ASTE001891	1	0.548884	0.451116
ASTE004929	1	0.907267	0.0927329
ASTE005475	1	0.911954	0.0880457
ASTE004898	1	0.510183	0.489817
ASTE003063	1	0.685654	0.314346
ASTE003480	1	0.558944	0.441056
ASTE004080	1	0.959628	0.0403717
ASTE011363	1	0.746082	0.253918
ASTE010425	1	0.634278	0.365722
ASTE006766	1	0.851429	0.148571
[truncated: 2,501 more rows]

## Sheet: WNT
WNT pathway SVM prediction scores. Cut-off value of >=.96 were taken for the selection of genes to be mapped in the sub-network.
[truncated: 2,517 more rows]
